# Supplementary material for: Assessing optimal: inequalities in codon optimization algorithms
Source: BMC Biol. 2021 Feb 19;19:36. doi: 10.1186/s12915-021-00968-8 (PMC7893858; doi:10.1186/s12915-021-00968-8)
Supplement: Supplementary file 1 — Additional file 1 Spreadsheet containing DNA sequences and tabulated data presented in this work. Table 1. Raw and normalized counts for human recombinant proteins from different expression systems that were collected from the RCSB PDB on July 23, 2019. Table 2. RCSU data for Fig. 2 heat map describing codon frequencies in E. coli. Table 3. KRas4B Sequences from various algorithms; and Data for Fig. 3 violin plots and %MinMax heatmaps for native and vendor algorithm optimized CDSs. Table 4. DNA outputs from optimization algorithms collected while testing reproducibility for three proteins. [file 12915_2021_968_MOESM1_ESM.xlsx]

## Sheet: Tab 1
Ranaghan, M. J., Li, J. J., Laprise, D. M., and Garvie, C. W.
Assessing Optimal: Inequalities in Codon Optimization Algorithms
RCSU data for Figure 1, which illustrates a normalized progression of recombinant human proteins by expression cell type. Data were aquired from the RCSB PDB on July 23 2019
Figure 1
	Mammalian cell lines			Insect cell lines				Cumulative values by expression system				Normalized data
Year	HEK293	CHO		Baculovirus	Tni	Sf9		Mammalian	Insect	E coli		% Mammal	% Insect	% E coli
1989	0	0		0	0	0		0	0	2		0	0	100
1990	0	0		0	0	0		0	0	4		0	0	100
1991	0	0		0	0	0		0	0	3		0	0	100
1992	0	0		0	0	0		0	0	8		0	0	100
1993	0	0		1	0	0		0	1	24		0	4	96
1994	0	3		2	0	1		3	3	40		6.52174	6.52174	86.9565
1995	0	0		6	0	4		0	10	79		0	11.236	88.764
1996	0	3		19	0	14		3	33	218		1.1811	12.9921	85.8268
1997	0	6		21	1	18		6	40	178		2.67857	17.8571	79.4643
1998	0	5		37	5	32		5	74	234		1.59744	23.6422	74.7604
1999	0	3		32	9	21		3	62	289		0.847458	17.5141	81.6384
2000	0	12		49	13	37		12	99	364		2.52632	20.8421	76.6316
2001	0	3		44	4	49		3	97	372		0.635593	20.5508	78.8136
2002	0	10		75	19	58		10	152	408		1.75439	26.6667	71.5789
2003	0	15		90	11	89		15	190	581		1.9084	24.173	73.9186
2004	0	17		125	19	110		17	254	646		1.85387	27.699	70.4471
2005	2	9		91	26	91		11	208	768		1.11449	21.074	77.8116
2006	0	14		121	28	134		14	283	938		1.1336	22.915	75.9514
2007	7	29		164	54	133		36	351	1116		2.39521	23.3533	74.2515
2008	5	35		175	38	168		40	381	1105		2.62123	24.9672	72.4115
2009	10	23		154	54	158		33	366	1163		2.11268	23.4315	74.4558
2010	11	29		169	46	234		40	449	1292		2.24593	25.2106	72.5435
2011	12	32		206	93	249		44	548	1459		2.14529	26.7187	71.136
2012	18	20		217	96	286		38	599	1656		1.65722	26.123	72.2198
2013	28	38		279	115	370		66	764	1793		2.5162	29.127	68.3568
2014	49	39		237	118	304		88	659	1740		3.5384	26.4978	69.9638
2015	37	45		319	133	403		82	855	1862		2.92962	30.5466	66.5238
2016	89	34		245	110	407		123	762	2284		3.88135	24.0454	72.0732
2017	81	38		244	197	379		119	820	3029		2.99899	20.6653	76.3357
2018	100	14		131	144	385		114	660	2359		3.63868	21.0661	75.2952
2019	47	8		110	115	261		55	486	1266		3.04372	26.8954	70.0609
Sum								980	9206	27280		2.33256	24.6284	73.039	Avg	Since 2000
												0.86191	2.92962	3.2047	StDev

## Sheet: Tab 2
Ranaghan, M. J., Li, J. J., Laprise, D. M., and Garvie, C. W.
Assessing Optimal: Inequalities in Codon Optimization Algorithms
RCSU data for Figure 2 heat map describing codon frequencies in Escherechi coli.
Figure 2A							Figure 2B
Codon	Very High	High	Moderate	Low			Codon	Kazusa - Generic	Kazusa - B	HIVE-CUT	HIVE-CUT B	GtRNAdb	Genscript	Dong et al.
TTT	23	30	36	55.5			TTT	63.7	61	58	57.5	57.4	58	25.4
TTC	77	70	64	44.5			TTC	36.3	39	42	42.5	42.6	42	74.6
TTA	1.8	2.8	6.5	12.3			TTA	17.9	14	13.2	13.1	13.1	14	5.6
TTG	1.8	6	9.2	13.1			TTG	13.3	15	12.7	12.9	12.8	13	8.7
CTT	3.7	5.5	8.2	9			CTT	14.9	11	10.9	10.4	10.3	12	58.9
CTC	3.3	7.5	9.5	10.6			CTC	9.8	12	10.4	10.4	10.4	10	10.6
CTA	0.7	1.2	1.8	3			CTA	5.8	3	3.7	3.7	3.7	4	8.4
CTG	88.7	77	64.8	51.9			CTG	38.4	45	49.2	49.5	49.7	47	7.9
ATT	15.6	32	38	54.7			ATT	47.5	48.5	50.6	50.9	50.8	49	26.2
ATC	84.1	67.7	59.3	41.3			ATC	31.1	44.4	41.2	41.8	42.1	39	72.9
ATA	0.3	0.3	2.7	4			ATA	21.3	7.1	8.2	7.3	7.2	11	0.9
ATG	100	100	100	100			ATG	100	100	100	100	100	100	100
GTT	56	37.7	30.8	24.5			GTT	31.9	25	26.2	25.9	25.9	28	49
GTC	3.8	13.2	17.3	22.3			GTC	19.4	18	21.4	21.4	21.6	20	8.7
GTA	27.8	21.9	16.3	15			GTA	19.4	14	15.6	15.6	15.4	17	25.3
GTG	12.5	27.2	35.8	38.3			GTG	29.4	43	36.8	37.1	37.1	35	17
TCT	42.9	29.2	22	13.8			TCT	18.2	14.9	14.7	14.6	14	17	50.2
TCC	31.9	29.2	22.5	13.8			TCC	13.6	13.9	15	14.9	15	15	35.9
TCA	3.3	4.3	9.2	9.8			TCA	18.3	10.9	13	12.4	12.4	14	6.1
TCG	0.7	8	14	15.8			TCG	11.5	19.8	14.9	15.4	15.5	14	7.7
CCT	5.8	11.7	11.3	13.7			CCT	24.2	14.1	16.5	15.8	15.9	18	75.5
CCC	1	1.7	3.8	13			CCC	15.8	6.1	12.7	12.3	12.5	13	1.4
CCA	11	12.5	18	18.7			CCA	23.2	18.2	19.3	19.2	19	20	17.7
CCG	82.3	74.1	67	54.6			CCG	36.9	61.6	51.5	52.7	52.6	49	5.4
ACT	45.1	24.3	19.3	15.5			ACT	21.6	14.1	16.7	16.7	16.6	19	38.1
ACC	46.9	59.3	51.5	44.4			ACC	31.1	47.5	42.3	43.3	43.6	40	49.3
ACA	3.5	3.3	8.3	12			ACA	24.9	11.1	14.2	13.1	13	17	4.8
ACG	4.5	13.3	21	28.2			ACG	22.4	27.3	26.8	26.8	26.8	25	7.7
GCT	46.9	23.3	19.7	13.3			GCT	22.3	15	16.5	16.2	16.1	18	39.4
GCC	5.7	17	21.9	31			GCC	25.5	28	27	26.8	27	26	11.8
GCA	27.4	23	21.4	18.5			GCA	27.2	21	21.8	21.4	21.3	23	24.8
GCG	20	36.8	36.9	37.3			GCG	24.9	36	34.7	35.6	35.5	33	24
TAT	19.5	33.5	45.5	59			TAT	64.8	69	57.4	57.1	56.7	59	28.9
TAC	80.5	66.5	54.5	41			TAC	35.2	31	42.6	42.9	43.3	41	71.1
TAA							TAA	58.8	64	61.5	63.6	63.6	61	95.7
TAG							TAG	8.8	9	7.5	7	9.1	9	0
CAT	22.5	28.5	38	57			CAT	62.9	56	57.6	57.1	57.1	57	89.2
CAC	77.5	71.5	62	43			CAC	37.1	44	42.4	42.9	42.9	43	10.8
CAA	11	17.5	27	33			CAA	35	35	34.1	34.9	34.8	34	20.4
CAG	89	82.5	73	67			CAG	65	65	65.9	65.1	65.2	66	79.6
AAT	5	17.5	27	45.5			AAT	59.1	57	46	45.1	45	49	16.1
AAC	95	82.5	73	54.5			AAC	40.9	43	54	54.9	55	51	83.9
AAA	80	72.5	76.5	75.5			AAA	70.9	77	76	76.7	76.6	74	76.2
AAG	20	27.5	23.5	24.5			AAG	29.1	23	24	23.3	23.4	26	23.8
GAT	30.5	47	54.5	64			GAT	65.3	66	62.8	62.8	62.8	63	36.4
GAC	69.5	53	45.5	36			GAC	34.7	34	37.2	37.2	37.2	37	63.6
GAA	79.5	72.5	72	68.5			GAA	64.4	62	68.4	69.1	69	68	77.3
GAG	20.5	27.5	28	31.5			GAG	35.6	38	31.6	30.9	31	32	22.7
TGT	33.5	38	43.5	39.5			TGT	51.7	42	45.1	44.6	43.9	46	42
TGC	66.5	62	56.5	60.5			TGC	48.3	58	54.9	55.4	56.1	54	58
TGA							TGA	32.4	27	31	29.4	27.3	30	4.5
TGG	100	100	100	100			TGG	100	100	100	100	100	100	100
CGT	73	64.3	55.4	36.1			CGT	29.6	35	37.2	38.1	38.1	36	66
CGC	26	33.3	35.9	45.9			CGC	26.1	40	38.7	40	40.1	36	31
CGA	0.3	1	3	4.8			CGA	8.9	5	6.7	6.6	6.4	7	1
CGG	0.3	0.5	3.5	9.5			CGG	14.7	11	10.3	9.5	9.8	11	0.9
AGT	3.7	4	7.2	14.5			AGT	18.5	15.8	15.4	15	15.2	16	19
AGC	17.5	25.3	25.2	32.2			AGC	20	24.8	27	27.7	27.9	25	81
AGA	0.3	0.3	1.5	2.2			AGA	13.2	5	4.5	3.7	3.6	7	0.9
AGG	0	0.5	0.7	1.5			AGG	7.4	4	2.7	2.1	2	4	0
GGT	57.1	55.8	45	33.5			GGT	33.8	30.3	33.6	33.9	33.7	35	54.7
GGC	41.4	37.5	41.8	43.5			GGC	29.3	41.4	39.3	40.4	40.4	37	41
GGA	0.5	2	5	8.3			GGA	19.4	10.1	11.6	10.8	10.7	13	1.5
GGG	1	4.8	8.3	14.8			GGG	17.5	18.2	15.5	15	15.1	15	2.8

## Sheet: Tab 3
Ranaghan, M. J., Li, J. J., Laprise, D. M., and Garvie, C. W.
Assessing Optimal: Inequalities in Codon Optimization Algorithms
KRas4B Sequences fromvarious algorithms
Native	ATGACTGAATATAAACTTGTGGTAGTTGGAGCTGGTGGCGTAGGCAAGAGTGCCTTGACGATACAGCTAATTCAGAATCATTTTGTGGACGAATATGATCCAACAATAGAGGATTCCTACAGGAAGCAAGTAGTAATTGATGGAGAAACCTGTCTCTTGGATATTCTCGACACAGCAGGTCAAGAGGAGTACAGTGCAATGAGGGACCAGTACATGAGGACTGGGGAGGGCTTTCTTTGTGTATTTGCCATAAATAATACTAAATCATTTGAAGATATTCACCATTATAGAGAACAAATTAAAAGAGTTAAGGACTCTGAAGATGTACCTATGGTCCTAGTAGGAAATAAATGTGATTTGCCTTCTAGAACAGTAGACACAAAACAGGCTCAGGACTTA…
GeneArt	ATGACCGAGTATAAACTGGTTGTTGTTGGTGCCGGTGGTGTTGGTAAAAGCGCACTGACCATTCAGCTGATTCAGAATCATTTTGTGGATGAGTATGATCCGACCATCGAAGATAGTTATCGTAAACAGGTTGTGATTGATGGTGAAACCTGTCTGCTGGATATTCTGGATACCGCAGGTCAAGAGGAATATAGCGCAATGCGTGATCAGTATATGCGTACCGGTGAAGGTTTTCTGTGTGTTTTTGCAATCAACAACACCAAAAGCTTCGAAGATATCCATCATTATCGCGAGCAGATTAAACGTGTGAAAGATAGCGAAGATGTTCCGATGGTTCTGGTTGGTAATAAATGTGATCTGCCGAGCCGTACCGTTGATACCAAACAGGCACAGGATCTG…
GeneWiz	ATGACGGAATACAAACTGGTGGTTGTGGGCGCCGGCGGTGTTGGTAAAAGCGCGCTGACCATCCAGCTCATCCAGAACCACTTCGTGGACGAGTATGACCCGACCATCGAGGACAGCTACCGCAAACAAGTTGTGATCGACGGCGAGACGTGTCTGCTCGATATTCTGGATACCGCGGGCCAAGAAGAGTACAGCGCGATGCGCGATCAGTATATGCGCACCGGTGAAGGCTTTCTGTGCGTGTTCGCCATCAACAACACCAAGAGCTTCGAGGACATCCACCACTACCGCGAACAGATCAAGCGCGTGAAAGATAGCGAGGATGTGCCGATGGTTCTGGTGGGCAACAAATGCGATCTGCCGAGCCGCACGGTGGATACCAAACAAGCGCAAGATCTG…
DNA2.0	ATGACGGAGTACAAACTGGTGGTTGTCGGTGCGGGCGGTGTTGGCAAAAGCGCGCTGACGATTCAATTGATCCAAAACCACTTTGTCGACGAATACGACCCGACCATTGAGGATTCGTACCGTAAGCAGGTTGTCATCGATGGTGAGACTTGTCTGTTGGACATCCTGGACACCGCAGGCCAAGAAGAGTATAGCGCCATGCGTGATCAGTACATGCGTACCGGTGAGGGCTTTCTGTGCGTGTTCGCGATCAACAATACCAAAAGCTTCGAGGACATTCACCACTATCGTGAGCAAATCAAGCGCGTTAAAGATAGCGAAGATGTGCCGATGGTGCTGGTTGGTAACAAATGTGATCTGCCAAGCCGCACCGTGGACACCAAGCAGGCCCAGGATCTG…
IDT	ATGACTGAGTATAAACTTGTTGTCGTCGGTGCGGGTGGCGTCGGCAAGTCCGCACTTACAATCCAATTGATCCAAAACCACTTTGTCGACGAGTACGATCCAACTATTGAGGATAGTTACCGCAAGCAGGTTGTTATCGATGGAGAAACGTGTTTGTTGGACATTTTGGATACAGCAGGCCAGGAGGAGTACAGTGCCATGCGCGATCAATATATGCGCACCGGGGAAGGTTTTTTGTGTGTGTTTGCCATTAACAACACGAAGAGTTTTGAAGACATCCACCACTATCGTGAACAAATCAAGCGTGTCAAAGATAGCGAAGATGTCCCCATGGTATTAGTAGGGAATAAATGTGACTTACCGAGCCGTACCGTTGACACAAAGCAGGCACAAGACCTG…
GenScript	ATGACCGAGTACAAACTGGTGGTGGTGGGTGCTGGCGGTGTGGGCAAGAGCGCCCTGACCATCCAGCTGATTCAGAACCACTTCGTGGACGAGTACGATCCGACCATCGAAGACAGCTATCGTAAACAGGTTGTGATCGATGGCGAAACCTGCCTGCTGGACATTCTGGATACCGCGGGTCAGGAAGAGTACAGCGCCATGCGTGACCAGTATATGCGCACCGGCGAAGGTTTCCTGTGCGTGTTTGCTATTAACAACACCAAGAGCTTTGAGGACATCCACCACTATCGTGAACAGATCAAGCGCGTGAAGGACAGCGAGGATGTGCCGATGGTTCTGGTGGGCAACAAATGCGACCTGCCGAGCCGTACCGTGGACACCAAACAGGCTCAGGATCTG…
Twist	ATGACAGAGTACAAGCTCGTCGTTGTGGGTGCAGGCGGTGTGGGGAAATCTGCGCTCACCATTCAACTTATCCAAAACCACTTCGTAGATGAGTACGACCCCACCATTGAAGACAGTTATCGCAAACAGGTGGTGATCGACGGCGAGACGTGCTTGCTCGACATCCTGGATACGGCGGGACAGGAAGAATATAGCGCGATGCGTGATCAATATATGCGTACCGGCGAAGGATTCTTGTGCGTCTTCGCAATTAACAACACCAAGAGCTTCGAGGACATCCATCACTACCGCGAGCAGATCAAGCGCGTGAAAGATAGCGAGGACGTGCCGATGGTATTGGTCGGCAACAAGTGCGACCTGCCATCACGCACCGTTGATACGAAGCAAGCCCAAGATCTT…
JCAT	ATGACCGAATACAAACTGGTTGTTGTTGGTGCTGGTGGTGTTGGTAAATCTGCTCTGACCATCCAGCTGATCCAGAACCACTTCGTTGACGAATACGACCCGACCATCGAAGACTCTTACCGTAAACAGGTTGTTATCGACGGTGAAACCTGCCTGCTGGACATCCTGGACACCGCTGGTCAGGAAGAATACTCTGCTATGCGTGACCAGTACATGCGTACCGGTGAAGGTTTCCTGTGCGTTTTCGCTATCAACAACACCAAATCTTTCGAAGACATCCACCACTACCGTGAACAGATCAAACGTGTTAAAGACTCTGAAGACGTTCCGATGGTTCTGGTTGGTAACAAATGCGACCTGCCGTCTCGTACCGTTGACACCAAACAGGCTCAGGACCTG…
OPTIMIZER	ATGACCGAATACAAACTGGTTGTTGTTGGTGCGGGTGGTGTTGGTAAATCTGCGCTGACCATCCAGCTGATCCAGAACCACTTCGTTGACGAATACGACCCGACCATCGAAGACTCTTACCGTAAACAGGTTGTTATCGACGGTGAAACCTGCCTGCTGGACATCCTGGACACCGCGGGTCAGGAAGAATACTCTGCGATGCGTGACCAGTACATGCGTACCGGTGAAGGTTTCCTGTGCGTTTTCGCGATCAACAACACCAAATCTTTCGAAGACATCCACCACTACCGTGAACAGATCAAACGTGTTAAAGACTCTGAAGACGTTCCGATGGTTCTGGTTGGTAACAAATGCGACCTGCCGTCTCGTACCGTTGACACCAAACAGGCGCAGGACCTG…
COOL	ATGACCGAATATAAACTGGTGGTTGTGGGCGCGGGCGGCGTGGGTAAAAGCGCGCTGACCATTCAGCTGATCCAGAACCATTTTGTCGATGAATATGATCCGACCATCGAAGACAGCTATCGTAAACAGGTGGTGATTGATGGCGAAACCTGCCTGCTGGATATCCTGGACACCGCGGGTCAGGAAGAATACAGCGCGATGCGCGATCAGTATATGCGTACCGGTGAAGGCTTTCTGTGCGTGTTTGCCATTAACAACACCAAAAGCTTTGAAGATATTCATCATTATCGCGAACAGATTAAACGCGTGAAAGATAGCGAAGATGTGCCGATGGTGCTGGTTGGCAACAAATGCGATCTGCCGAGCCGCACCGTGGATACCAAACAGGCGCAGGATCTG…
Data for Figure 3 violin plots and %MinMax heatmaps for native and vendor algorithm optimized CDSs
Violin plots													%MinMax heat maps
Codon window	H. sapiens [Native]	E. coli [Native]	GeneArt	GeneWiz	DNA2.0	IDT	Genscript	Twist	JCAT	OPTIMIZER	COOL		Codon windor	H. sapiens	E. coli	IDT	Twist	GeneWiz	DNA 2.0	GenScript	JCAT	OPTIMIZER	GeneArt	COOL
1	1	1	1	1	1	1	1	1	1	1	1		1	3.39	4.68	7.59	6.23	75.09	61.91	54.19	46.93	66.68	49.51	93.21
2	0.262906	0.167412	0.433445	0.268084	0.268084	0.167412	0.433445	0.131059	0.433445	0.433445	0.433445		2	0.26	4.33	5.64	5.34	82.21	70.59	59.62	53.21	70.63	55.48	94.01
3	0.458963	0.691406	0.308594	0.691406	0.308594	0.308594	0.308594	0.308594	0.691406	0.691406	0.691406		3	-4.12	-0.51	7.83	15.2	82.12	76.59	69.76	52.97	70.47	65.6	93.98
4	0.472571	0.570773	0.570773	0.429227	0.429227	0.570773	0.429227	0.429227	0.429227	0.429227	0.570773		4	-8.74	-11.46	8.92	20.33	82.14	79.33	70.26	54.13	70.95	66.94	94.22
5	0.464706	0.767023	0.767023	0.767023	0.767023	0.767023	0.767023	0.232977	0.767023	0.767023	0.767023		5	1.77	-15.08	0.57	23.17	81.72	72.64	69.56	53.05	70.27	66.16	94.08
6	0.144141	0.104251	0.49498	0.49498	0.49498	0.104251	0.49498	0.103782	0.49498	0.49498	0.49498		6	-3.24	-19.68	1.81	23.19	62.32	54.5	69.56	53.05	70.27	66.16	94.08
7	0.441001	0.371122	0.259447	0.371122	0.371122	0.259447	0.371122	0.213903	0.259447	0.259447	0.371122		7	-10.65	-17.39	3.83	26.5	60.13	52.38	69.84	54.6	71.66	70.13	91.6
8	0.130598	0.155527	0.259447	0.259447	0.259447	0.213903	0.371122	0.259447	0.259447	0.259447	0.259447		8	3.22	-9.29	1.96	23.32	63.46	49.44	69.57	57.87	75.09	73.54	95.21
9	0.199557	0.259447	0.259447	0.371122	0.213903	0.213903	0.371122	0.371122	0.259447	0.259447	0.371122		9	5.91	-11.19	4.18	20.87	62.29	53.18	68.6	60.33	78.09	74.64	95.05
10	0.270952	0.108023	0.33851	0.403896	0.33851	0.33851	0.33851	0.33851	0.33851	0.33851	0.403896		10	3.86	-3.9	0.31	17.82	58.84	51.7	67.88	59.2	77.83	75.81	94.81
11	0.278147	0.161548	0.2683	0.2683	0.356121	0.356121	0.161548	0.21403	0.161548	0.356121	0.356121		11	2.3	2.84	-4.48	18.74	58.6	49.89	73.28	64.27	73.94	79.27	94.62
12	0.170952	0.33851	0.33851	0.403896	0.403896	0.33851	0.403896	0.403896	0.33851	0.33851	0.403896		12	15.39	3.98	-10.98	9.47	58.01	43.26	72.89	62.11	71.91	81.51	88.63
13	0.314762	0.403896	0.33851	0.33851	0.33851	0.403896	0.33851	0.33851	0.33851	0.33851	0.403896		13	12.58	-7.43	-24.17	9.72	52.45	37.33	67.73	56.66	66.72	83.64	88.34
14	0.130598	0.155527	0.259447	0.259447	0.259447	0.213903	0.371122	0.371122	0.259447	0.259447	0.371122		14	17.14	3.95	-29.33	-1.15	45.56	42.37	56.39	61.46	71.39	76.35	88.48
15	0.314762	0.403896	0.33851	0.33851	0.403896	0.403896	0.403896	0.149571	0.33851	0.33851	0.33851		15	13.21	-1.42	-41.11	2.09	45.41	37.07	51.83	59.87	70.33	77.82	90.59
16	0.535294	0.232977	0.767023	0.767023	0.767023	0.232977	0.232977	0.767023	0.767023	0.767023	0.767023		16	11.31	9.49	-28.62	-11.27	36.19	27.59	64.02	51.09	61.86	77.14	90.3
17	0.162294	0.150363	0.27653	0.27653	0.27653	0.149326	0.27653	0.146215	0.146215	0.146215	0.27653		17	14.76	8.25	-29.13	-14.37	38.31	30.01	65.22	56.96	67.37	77.91	90.63
18	0.38129	0.2683	0.21403	0.356121	0.356121	0.21403	0.2683	0.356121	0.161548	0.356121	0.356121		18	9.44	3.69	-30.36	-14.79	38.23	29.91	69.88	67.33	67.33	85.49	90.61
19	0.137093	0.129211	0.49498	0.49498	0.49498	0.104251	0.49498	0.103782	0.49498	0.49498	0.49498		19	7.12	-3.89	-16.84	-1.45	24.79	18.73	61.49	58.52	58.52	79.58	85.53
20	0.103982	0.268084	0.433445	0.433445	0.268084	0.131059	0.433445	0.433445	0.433445	0.433445	0.433445		20	20.66	-12.5	-19.62	-0.6	11.13	10.88	61.76	58.82	58.82	79.73	85.63
21	0.187947	0.0726517	0.509393	0.417955	0.509393	0.417955	0.417955	0.509393	0.417955	0.417955	0.509393		21	29.7	3.42	-19.94	-14.08	3.71	8.44	55.72	52.7	52.7	79.18	76.58
22	0.714545	0.651237	0.651237	0.651237	0.348763	0.348763	0.651237	0.348763	0.651237	0.651237	0.651237		22	21.28	-2.06	-15.96	-9.91	3.51	12.41	55.63	47.57	47.57	74.26	76.53
23	0.0765145	0.0368772	0.49498	0.103782	0.129211	0.129211	0.49498	0.104251	0.49498	0.49498	0.49498		23	47.06	7.95	-15.87	-3.16	8.52	17.62	43.1	29.32	29.32	66.99	69.9
24	0.380974	0.509393	0.509393	0.417955	0.417955	0.417955	0.509393	0.417955	0.417955	0.417955	0.417955		24	48.81	-9	-9.56	3.55	14.87	22.91	43.29	34.39	34.39	66.73	74.21
25	0.714545	0.651237	0.651237	0.651237	0.348763	0.348763	0.651237	0.348763	0.651237	0.651237	0.651237		25	38.9	-25.54	-13.78	18.23	18.35	17.9	45.6	37.07	37.07	68.09	75.26
26	0.502458	0.450625	0.450625	0.549375	0.549375	0.549375	0.549375	0.549375	0.549375	0.549375	0.549375		26	11.74	-28.66	-9.02	21.24	10.99	20.91	47.6	39.38	39.38	72.26	76.17
27	0.447587	0.57092	0.57092	0.42908	0.42908	0.42908	0.42908	0.42908	0.42908	0.42908	0.57092		27	1.23	-34.43	-6.71	27.64	12.1	21.51	46.82	39.02	39.02	67.86	77.39
28	0.493499	0.575244	0.575244	0.424756	0.575244	0.575244	0.424756	0.424756	0.424756	0.424756	0.575244		28	-7.44	-41.26	-8.35	34.68	19.76	16.77	53.09	40.01	40.01	69.15	78.3
29	0.441001	0.371122	0.371122	0.371122	0.213903	0.213903	0.371122	0.155527	0.259447	0.259447	0.213903		29	-19	-36.91	-1.94	42.42	17.05	21.87	49.92	42.53	42.53	69.58	86.37
30	0.503107	0.372472	0.627528	0.372472	0.372472	0.372472	0.372472	0.627528	0.372472	0.372472	0.627528		30	-19.37	-26.99	7.27	33.36	17.05	30.92	58.97	42.53	42.53	69.58	86.37
31	0.458963	0.691406	0.308594	0.308594	0.691406	0.308594	0.308594	0.308594	0.691406	0.691406	0.691406		31	-13.6	-43.47	7.61	48.74	32.46	27.76	74.29	39.34	39.34	81.53	86.41
32	0.472571	0.570773	0.570773	0.570773	0.429227	0.429227	0.429227	0.429227	0.429227	0.429227	0.570773		32	-15.98	-34.28	15.65	40.05	22.09	20.29	78.42	45.52	45.52	82.61	87.2
33	0.496893	0.627528	0.627528	0.372472	0.372472	0.627528	0.627528	0.372472	0.372472	0.372472	0.627528		33	-9.85	-31.91	11.77	43.97	26.4	21.18	78.88	55.01	55.01	82.98	87.48
34	0.296773	0.191691	0.527207	0.527207	0.527207	0.191691	0.527207	0.122827	0.527207	0.527207	0.527207		34	-14.78	-31.64	14.07	51.85	19.59	13.95	77.18	51.38	51.38	80.73	86.47
35	0.304941	0.131059	0.433445	0.433445	0.433445	0.167412	0.433445	0.433445	0.433445	0.433445	0.433445		35	-16.35	-30.21	12.24	36.01	31.51	26.71	80.56	58.59	58.59	83.59	88.47
36	0.187947	0.0726517	0.417955	0.417955	0.509393	0.509393	0.417955	0.509393	0.417955	0.417955	0.417955		36	-11.92	-22.25	3.18	22.56	21.47	15.84	85.84	66.63	66.63	88.49	92.76
37	0.541037	0.308594	0.691406	0.308594	0.308594	0.308594	0.691406	0.691406	0.691406	0.691406	0.691406		37	-16.14	-10.11	5.6	13.89	31.17	18.55	78.65	59	59	88.22	92.59
38	0.496893	0.627528	0.627528	0.372472	0.627528	0.627528	0.372472	0.372472	0.372472	0.372472	0.372472		38	-12.55	-6.64	7.6	19.58	39.34	17.43	85.82	63.73	63.73	88.47	96.61
39	0.201416	0.149326	0.150363	0.27653	0.153647	0.150363	0.27653	0.150363	0.146215	0.146215	0.27653		39	-14.42	-9.81	5.25	33.23	47.15	31.27	87.64	71.8	71.8	93.24	97.05
40	0.527429	0.429227	0.570773	0.429227	0.429227	0.429227	0.570773	0.570773	0.429227	0.429227	0.570773		40	-15.14	-12.33	8.89	34.55	49.97	28.67	87.89	68.4	68.4	93.37	91.38
41	0.217912	0.0209357	0.381212	0.400328	0.381212	0.400328	0.381212	0.400328	0.381212	0.381212	0.381212		41	-14.49	-11.44	0.42	29.71	49.3	28.18	88.19	68.44	68.44	93.75	91.73
42	0.535294	0.232977	0.767023	0.767023	0.232977	0.232977	0.767023	0.767023	0.767023	0.767023	0.767023		42	-15.21	-6.34	4.17	29.19	48.92	32.13	88.11	59.88	68.21	87.62	91.67
43	0.285455	0.348763	0.651237	0.348763	0.651237	0.651237	0.651237	0.651237	0.651237	0.651237	0.651237		43	-10.08	1.45	6.12	21.05	55.85	33.52	86.23	58.59	66.74	85.76	89.73
44	0.130598	0.155527	0.259447	0.259447	0.259447	0.259447	0.259447	0.371122	0.259447	0.259447	0.371122		44	-13.44	1.48	8.84	20.38	53.06	30.54	89.64	61.75	69.98	83.23	89.64
45	0.130598	0.155527	0.371122	0.371122	0.213903	0.259447	0.371122	0.371122	0.259447	0.259447	0.371122		45	-3.25	-0.55	3.64	21.2	53.54	36.16	89.74	65.63	73.77	73.77	89.74
46	0.380974	0.509393	0.509393	0.417955	0.417955	0.417955	0.417955	0.417955	0.417955	0.417955	0.509393		46	-2.31	-14.12	-4.88	23.74	46.42	29.06	82.56	68.1	76.23	73.81	89.76
47	0.496893	0.627528	0.627528	0.372472	0.627528	0.627528	0.627528	0.372472	0.372472	0.372472	0.627528		47	-1.36	-20.04	-10.53	28.03	49.36	27.63	80.41	71.48	79.78	73.29	87.75
48	0.270952	0.108023	0.33851	0.403896	0.33851	0.108023	0.403896	0.403896	0.33851	0.33851	0.403896		48	-3.05	-14.66	-4.63	26.4	48.22	28.19	79.97	69.58	78.06	74.88	87.47
49	0.458963	0.691406	0.691406	0.308594	0.308594	0.691406	0.691406	0.308594	0.691406	0.691406	0.691406		49	0.16	-24.9	-11.1	36.18	58.08	34.14	76.05	60.94	77.97	68.56	87.43
50	0.328171	0.433445	0.433445	0.268084	0.167412	0.268084	0.433445	0.268084	0.433445	0.433445	0.433445		50	-4.22	-33.21	-12.32	37.43	60.37	37.9	74.91	59.09	76.93	67.07	86.83
51	0.490178	0.446154	0.446154	0.446154	0.446154	0.446154	0.553846	0.553846	0.553846	0.553846	0.553846		51	-0.96	-36.61	-2.4	40.43	63.15	41.44	75.83	60.89	77.73	69	87.56
52	0.182348	0.103782	0.49498	0.49498	0.49498	0.129211	0.49498	0.129211	0.49498	0.49498	0.49498		52	-2.57	-38.42	3.66	51.95	57.65	32.72	65.42	48.26	67.62	64.38	85.71
53	0.137093	0.129211	0.49498	0.103782	0.129211	0.129211	0.49498	0.103782	0.49498	0.49498	0.49498		53	12.69	-32.35	2.66	61.01	75.9	44.96	59.41	39.26	61.98	58.18	83.22
54	0.496893	0.627528	0.627528	0.627528	0.372472	0.372472	0.372472	0.372472	0.372472	0.372472	0.627528		54	13.57	-40.26	8.11	68.11	75.22	49.07	66.47	43.2	66.57	56.99	82.75
55	0.380974	0.509393	0.509393	0.509393	0.417955	0.509393	0.509393	0.417955	0.417955	0.417955	0.417955		55	11.81	-55.61	1.52	69.55	73.44	49.14	64.06	42.85	67.9	53.91	85.23
56	0.182348	0.103782	0.49498	0.49498	0.49498	0.129211	0.49498	0.49498	0.49498	0.49498	0.49498		56	16.5	-59.97	15.2	63.34	68.75	39.33	57.72	31.94	61.4	44.95	81.79
57	0.503107	0.372472	0.627528	0.627528	0.372472	0.627528	0.627528	0.627528	0.372472	0.372472	0.372472		57	16.33	-58.05	17.39	64.29	69.56	50.98	58.82	43.78	72.48	46.37	92.34
58	0.304941	0.131059	0.433445	0.433445	0.433445	0.131059	0.433445	0.268084	0.433445	0.433445	0.433445		58	11.67	-56.79	16.44	71.5	66.23	47.85	59.28	40.73	69.11	43.29	88.75
59	0.251586	0.21403	0.21403	0.356121	0.21403	0.21403	0.356121	0.356121	0.161548	0.356121	0.356121		59	17.07	-62.28	27.28	71.68	66.44	41.81	59.54	55.21	69.31	53.96	88.82
60	0.170952	0.33851	0.33851	0.403896	0.403896	0.403896	0.33851	0.108023	0.33851	0.33851	0.33851		60	30.7	-57.95	23.62	71.68	66.44	41.81	59.54	55.21	69.31	53.96	92.48
61	0.285455	0.348763	0.348763	0.348763	0.348763	0.651237	0.651237	0.651237	0.651237	0.651237	0.651237		61	54.97	-51.01	21.39	66.25	75.92	50.57	53.76	49.3	63.81	63.07	92.26
62	0.541037	0.308594	0.308594	0.691406	0.691406	0.308594	0.691406	0.691406	0.691406	0.691406	0.691406		62	35.08	-45.77	22.57	45.88	79.74	58.41	61.1	57.35	69.56	83.36	93.48
63	0.541037	0.308594	0.691406	0.308594	0.308594	0.308594	0.308594	0.691406	0.691406	0.691406	0.691406		63	31.89	-40.16	31.52	41.93	93.75	70.87	73.75	54.23	67.33	81.26	93.01
64	0.527429	0.429227	0.570773	0.429227	0.570773	0.429227	0.429227	0.570773	0.429227	0.429227	0.429227		64	18.18	-42.86	37.29	36.97	96.75	72.16	77.64	53.64	66.15	76.74	96.04
65	0.162294	0.150363	0.27653	0.27653	0.27653	0.150363	0.27653	0.27653	0.146215	0.146215	0.27653		65	19.62	-38.97	40.86	31.42	92.61	67.44	77.1	53.7	66.51	76.19	95.95
66	0.251586	0.21403	0.21403	0.356121	0.2683	0.2683	0.2683	0.356121	0.161548	0.356121	0.356121		66	31.25	-34.04	40.86	22.06	86.83	73.22	70.07	53.7	66.51	76.19	90.17
67	1	1	1	1	1	1	1	1	1	1	1		67	21.7	-42.62	44.9	27.38	84.18	71.5	72.12	53.31	65.25	74.27	90.84
68	0.217912	0.0209357	0.381212	0.400328	0.381212	0.400328	0.381212	0.381212	0.381212	0.381212	0.400328		68	19.16	-39.58	40.73	22.62	82.99	70.08	70.74	50.51	63.35	73.05	90.14
69	0.503107	0.372472	0.627528	0.627528	0.627528	0.627528	0.372472	0.627528	0.372472	0.372472	0.627528		69	19.09	-37.07	38.79	20.09	82.43	66.33	79.09	58.2	71.46	72.17	89.82
70	0.714545	0.651237	0.651237	0.651237	0.651237	0.348763	0.651237	0.348763	0.651237	0.651237	0.651237		70	6.55	-47.29	43.28	31.21	82.82	67.08	79.56	59.13	72.1	72.78	90.05
71	0.527429	0.429227	0.570773	0.570773	0.429227	0.570773	0.570773	0.570773	0.429227	0.429227	0.570773		71	2.47	-31.92	31.5	20.2	68.52	71.81	65.47	64.38	76.52	74.52	90.68
72	1	1	1	1	1	1	1	1	1	1	1		72	2.02	-33.3	29.65	23.4	69.78	72.94	66.85	61.05	72.71	75.54	91.06
73	0.217912	0.0209357	0.381212	0.400328	0.381212	0.400328	0.400328	0.381212	0.381212	0.381212	0.381212		73	-2.05	-25.38	24.96	15.06	63.83	67.91	64.64	55.23	67.66	70.68	91.17
74	0.262906	0.167412	0.433445	0.433445	0.433445	0.433445	0.433445	0.433445	0.433445	0.433445	0.433445		74	-7.47	-11.75	25.51	1.1	49.51	53.55	50.31	55.56	67.89	70.89	91.23
75	0.243333	0.149571	0.33851	0.33851	0.33851	0.149571	0.403896	0.403896	0.33851	0.33851	0.33851		75	-7.61	-0.32	26.96	-13.75	42.19	46.37	39.72	48.44	61.18	73.23	94.24
76	0.541037	0.308594	0.691406	0.691406	0.308594	0.691406	0.691406	0.691406	0.691406	0.691406	0.691406		76	-8.63	14.6	22.99	-18.01	38.25	61.35	35.78	44.52	57.29	69.37	94.23
77	0.314762	0.403896	0.33851	0.403896	0.403896	0.33851	0.33851	0.108023	0.33851	0.33851	0.403896		77	-13.23	6.11	18.64	-8.8	31.46	56.21	32.35	41.72	55.42	70.72	93.82
78	0.493499	0.575244	0.575244	0.575244	0.575244	0.575244	0.424756	0.424756	0.424756	0.424756	0.575244		78	-14.76	5.17	15.44	-7.71	28.39	53.39	33.68	43.14	56.97	70.43	93.76
79	0.144141	0.104251	0.49498	0.49498	0.49498	0.129211	0.49498	0.129211	0.49498	0.49498	0.49498		79	-14.23	15.46	26.46	-6.64	0.97	38.13	11.97	20.54	38.9	60.76	91.71
80	0.490178	0.446154	0.446154	0.553846	0.553846	0.446154	0.553846	0.553846	0.553846	0.553846	0.553846		80	-6.51	8.05	34.59	4.92	11.67	43.89	20.56	28.2	44.57	66.11	92.61
81	0.130598	0.155527	0.259447	0.371122	0.371122	0.371122	0.371122	0.213903	0.259447	0.259447	0.371122		81	-0.17	23.18	35.92	-2.52	13.47	26.06	22.17	36.52	52.56	54.7	92.76
82	0.493499	0.575244	0.575244	0.424756	0.424756	0.575244	0.575244	0.424756	0.424756	0.424756	0.575244		82	-15.18	14.39	26.73	5.69	21.1	22.11	24.61	43.44	58.97	56.12	92.99
83	0.38129	0.2683	0.21403	0.2683	0.356121	0.2683	0.161548	0.21403	0.161548	0.356121	0.2683		83	-26.83	21.73	29.42	12.79	23.82	17.84	35.8	54.55	54.55	67.6	100
84	0.187947	0.0726517	0.417955	0.417955	0.417955	0.509393	0.509393	0.509393	0.417955	0.417955	0.509393		84	-21.76	44.23	10.65	-5.91	9.66	3.73	16.98	59.53	59.53	72.46	100
85	0.502458	0.450625	0.549375	0.549375	0.549375	0.549375	0.549375	0.549375	0.549375	0.549375	0.549375		85	-14.2	36.62	17.26	2.95	17.14	11.71	23.85	62.09	62.09	73.94	100
86	0.502458	0.450625	0.549375	0.549375	0.450625	0.549375	0.549375	0.549375	0.549375	0.549375	0.549375		86	-17.07	36.75	13.18	7.62	21.13	13.03	27.52	58.19	58.19	75.2	100
87	0.262906	0.167412	0.433445	0.433445	0.433445	0.268084	0.433445	0.433445	0.433445	0.433445	0.433445		87	-16.46	31.04	20.68	8.86	22.19	14.2	11.76	58.75	58.75	75.53	100
88	0.464706	0.767023	0.767023	0.232977	0.767023	0.232977	0.232977	0.232977	0.767023	0.767023	0.767023		88	-13.46	18.74	34.99	22.72	36.56	10.88	16.09	47.52	47.52	74.58	100
89	0.164267	0.12392	0.27653	0.27653	0.27653	0.150363	0.27653	0.27653	0.146215	0.146215	0.27653		89	-9.21	19.69	40.4	22.72	36.56	10.88	16.09	47.52	47.52	74.58	100
90	0.493499	0.575244	0.424756	0.424756	0.424756	0.575244	0.575244	0.424756	0.424756	0.424756	0.575244		90	-12.99	24.19	43.73	15.84	28.91	19.97	5.49	54.56	54.56	80.11	100
91	0.458963	0.691406	0.691406	0.308594	0.308594	0.691406	0.308594	0.308594	0.691406	0.691406	0.691406		91	-9.1	21.76	41.93	19.56	42.43	33.2	18.25	43.72	43.72	79.47	100
92	0.496893	0.627528	0.627528	0.372472	0.372472	0.372472	0.372472	0.372472	0.372472	0.372472	0.627528		92	-17.88	12.05	44.11	30	52.53	43.44	28.71	48.17	48.17	74.15	100
93	0.380974	0.509393	0.417955	0.417955	0.509393	0.417955	0.417955	0.417955	0.417955	0.417955	0.509393		93	-15.38	1.6	36.05	34.69	56.96	44.11	33.42	52.66	52.66	78.32	100
94	0.552413	0.42908	0.57092	0.42908	0.42908	0.42908	0.42908	0.57092	0.42908	0.42908	0.57092		94	-17.58	2.76	37.59	33.95	58.74	45.74	34.94	54.39	54.39	78.07	100
95	0.447587	0.57092	0.57092	0.42908	0.42908	0.42908	0.42908	0.42908	0.42908	0.42908	0.57092		95	-16.14	-0.21	32.35	28.89	57.49	50.47	34.82	53.35	53.35	73.75	100
96	0.472571	0.570773	0.570773	0.429227	0.570773	0.570773	0.570773	0.429227	0.429227	0.429227	0.570773		96	-24	-11.61	23.22	22.51	67.48	59.52	46.72	64.09	64.09	78.54	100
97	0.238112	0.0371382	0.400328	0.400328	0.381212	0.381212	0.381212	0.400328	0.381212	0.381212	0.400328		97	-35.77	-11.42	13.3	14.33	66.69	54.65	46.03	59.33	59.33	73.54	95.51
98	0.458963	0.691406	0.308594	0.691406	0.308594	0.691406	0.691406	0.308594	0.691406	0.691406	0.691406		98	-30.23	-27.06	2.92	26.88	66.76	64.4	46.14	56.7	56.7	83.26	95.52
99	0.285455	0.348763	0.651237	0.651237	0.348763	0.348763	0.651237	0.651237	0.651237	0.651237	0.651237		99	-20.85	-24.45	5.75	24.86	65.85	71.17	44.66	55.51	55.51	80.55	95.39
100	0.380974	0.509393	0.509393	0.417955	0.417955	0.417955	0.417955	0.417955	0.417955	0.417955	0.509393		100	-27.47	-24.31	9.54	14.99	69.25	74.54	48.2	58.98	58.98	80.68	95.42
101	0.464706	0.767023	0.767023	0.232977	0.232977	0.232977	0.232977	0.232977	0.767023	0.767023	0.767023		101	-25.62	-37.17	17.05	23.64	81.62	86.49	59.12	56.17	56.17	78.58	95.11
102	0.238112	0.0371382	0.381212	0.400328	0.400328	0.381212	0.400328	0.400328	0.381212	0.381212	0.400328		102	-33.27	-25.88	6	12.19	80.87	85.94	49.12	46.72	46.72	78.38	94.91
103	0.199557	0.259447	0.371122	0.371122	0.259447	0.213903	0.371122	0.371122	0.259447	0.259447	0.371122		103	-32.33	-28.18	4.44	24.91	83.64	92.32	56.49	58.78	58.78	81.51	95.65
104	0.535294	0.232977	0.767023	0.767023	0.767023	0.767023	0.232977	0.767023	0.767023	0.767023	0.767023		104	-27.71	-23.08	4.73	17	83.69	84.21	69.46	58.91	58.91	81.57	95.66
105	0.503107	0.372472	0.627528	0.627528	0.627528	0.627528	0.372472	0.627528	0.372472	0.372472	0.627528		105	-21.89	-19.19	4.66	12.1	83.68	84.2	76.56	61.87	61.87	81.55	95.66
106	0.19596	0.146215	0.27653	0.27653	0.27653	0.27653	0.27653	0.27653	0.146215	0.146215	0.27653		106	-21.57	-23.32	7.37	15.12	84.24	84.74	76.81	66.61	66.61	81.63	95.81
107	0.458963	0.691406	0.691406	0.308594	0.691406	0.691406	0.308594	0.308594	0.691406	0.691406	0.691406		107	-13.59	-39.5	6.83	26.26	91.06	84.65	88.31	66.41	66.41	81.52	95.78
108	0.496893	0.627528	0.627528	0.627528	0.627528	0.627528	0.627528	0.372472	0.372472	0.372472	0.627528		108	-19.81	-51.02	3.69	29.75	91.16	84.82	88.44	69.45	69.45	77.56	95.83
109	0.130598	0.155527	0.259447	0.371122	0.371122	0.213903	0.371122	0.371122	0.259447	0.259447	0.371122		109	-13.25	-50.93	1.64	28.96	91.06	77.74	81.4	66.41	66.41	81.52	95.78
110	0.303131	0.158275	0.527207	0.527207	0.527207	0.122827	0.527207	0.527207	0.527207	0.527207	0.527207		110	-13.91	-52.62	1.26	23.25	90.95	77.44	81.15	65.97	65.97	81.28	95.73
111	1	1	1	1	1	1	1	1	1	1	1		111	-15.95	-38.42	-7.44	15.92	91.48	66.89	82.27	67.99	67.99	82.39	95.98
112	0.228844	0.213903	0.259447	0.259447	0.371122	0.155527	0.259447	0.155527	0.259447	0.259447	0.371122		112	-2.47	-31.11	2.03	16.09	88.62	66.56	86.15	71.73	71.73	86.27	95.94
113	0.0765145	0.0368772	0.49498	0.49498	0.49498	0.1309	0.49498	0.129211	0.49498	0.49498	0.49498		113	9.18	-28.02	2.56	21.81	86.96	56.78	73.27	56.74	67.6	76.34	95.35
114	0.130598	0.155527	0.259447	0.371122	0.259447	0.155527	0.371122	0.213903	0.259447	0.259447	0.259447		114	28.55	-16.94	2.61	19.62	78.9	60.98	72.97	60.95	71.93	80.77	100
115	0.270952	0.108023	0.33851	0.403896	0.33851	0.149571	0.403896	0.403896	0.33851	0.33851	0.403896		115	28.5	-14.14	3.22	17.27	78.28	62.77	72.17	54.79	66.1	83.13	100
116	0.502458	0.450625	0.450625	0.549375	0.549375	0.450625	0.549375	0.549375	0.549375	0.549375	0.549375		116	16.12	-14.29	21.45	10	81.93	69.02	76.85	62.39	71.79	87.93	100
117	0.464706	0.767023	0.767023	0.767023	0.767023	0.767023	0.767023	0.232977	0.767023	0.767023	0.767023		117	17.1	-26.77	13.86	16.99	81.78	68.76	72.38	52.59	71.56	80.9	100
118	0.490178	0.446154	0.446154	0.553846	0.446154	0.446154	0.553846	0.553846	0.553846	0.553846	0.553846		118	20.12	-30.17	19.54	21.87	82.85	70.7	74	54.88	72.72	82.13	100
119	0.496893	0.627528	0.627528	0.627528	0.627528	0.372472	0.372472	0.372472	0.372472	0.372472	0.627528		119	19.08	-36.91	21.5	28.09	79.31	70.68	80.26	57.48	75.34	82.12	100
120	0.137093	0.129211	0.49498	0.49498	0.49498	0.1309	0.49498	0.49498	0.49498	0.49498	0.49498		120	24.73	-35.5	26.6	12.17	73.09	65.14	74.21	47.12	68.36	78.73	97.69
121	0.303131	0.158275	0.527207	0.527207	0.191691	0.527207	0.527207	0.191691	0.527207	0.527207	0.527207		121	22.62	-39.33	23.41	17.49	70.17	70.75	74.06	44.05	65.41	75.84	97.67
122	0.19596	0.146215	0.27653	0.27653	0.27653	0.27653	0.27653	0.12392	0.146215	0.146215	0.27653		122	22.42	-26.74	25.24	21.33	67.78	71.45	71.58	46.53	67.39	76.42	97.73
123	0.238112	0.0371382	0.381212	0.400328	0.400328	0.381212	0.381212	0.400328	0.381212	0.381212	0.400328		123	21.92	-24.91	15.47	12.68	67.68	71.36	72.09	46.96	67.88	76.94	97.72
124	0.304941	0.131059	0.433445	0.268084	0.433445	0.433445	0.433445	0.433445	0.433445	0.433445	0.433445		124	19.57	-18.36	8.59	5.68	68.14	70.2	67.5	41.35	63.12	76	97.63
125	0.130598	0.155527	0.259447	0.371122	0.371122	0.259447	0.371122	0.259447	0.259447	0.259447	0.371122		125	30.94	-4.62	11.06	8.18	65.31	70.54	67.88	43.44	64.96	80.88	97.66
126	0.503107	0.372472	0.627528	0.627528	0.372472	0.372472	0.372472	0.627528	0.372472	0.372472	0.627528		126	26.66	6.26	20.66	-2.35	66.18	78.65	76.06	52.23	73.21	81.36	97.72
127	0.304941	0.131059	0.433445	0.433445	0.433445	0.131059	0.433445	0.268084	0.433445	0.433445	0.433445		127	26.66	6.26	21.77	3.12	61.15	73.62	76.06	52.23	73.21	81.36	97.72
128	0.464706	0.767023	0.767023	0.767023	0.232977	0.232977	0.767023	0.232977	0.767023	0.767023	0.767023		128	27.71	-2.36	28.72	9.39	59.93	86.51	75.3	46.32	67.96	80.78	97.64
129	0.714545	0.651237	0.651237	0.348763	0.651237	0.651237	0.651237	0.348763	0.651237	0.651237	0.651237		129	17.26	-9.81	25.34	14.02	63.58	76.17	71	36.77	68.58	73.41	97.69
130	0.278147	0.161548	0.21403	0.356121	0.2683	0.21403	0.161548	0.2683	0.161548	0.356121	0.356121		130	18.79	-11.98	33.7	19.56	63.92	81.13	81.78	47.87	68.88	81.33	97.71
131	0.714545	0.651237	0.651237	0.348763	0.651237	0.348763	0.651237	0.348763	0.651237	0.651237	0.651237		131	11.01	-21.47	33.27	28.43	72	81.47	82.1	48.79	69.43	81.66	97.75
132	0.503107	0.372472	0.627528	0.627528	0.627528	0.372472	0.627528	0.627528	0.372472	0.372472	0.627528		132	14.95	-21.68	41.98	30.31	72.39	81.53	82.71	56.97	76.91	81.72	97.83
133	0.0896925	0.1309	0.49498	0.49498	0.49498	0.49498	0.49498	0.104251	0.49498	0.49498	0.49498		133	40.19	-14.94	23.06	35.76	58.94	78.21	79.6	49.23	72.75	78.43	97.44
134	0.251586	0.21403	0.21403	0.356121	0.356121	0.21403	0.2683	0.2683	0.161548	0.356121	0.356121		134	35.85	-7.32	18.46	41.51	59.25	75.35	82	58.26	69.93	84.09	97.46
135	0.238112	0.0371382	0.381212	0.400328	0.381212	0.400328	0.400328	0.400328	0.381212	0.381212	0.400328		135	23.9	-1.53	6.3	39.9	53	68.12	81.5	52.66	64.65	79.21	92.26
136	0.162294	0.150363	0.27653	0.150363	0.27653	0.12392	0.27653	0.27653	0.146215	0.146215	0.27653		136	25.87	3.49	3.69	31.54	57.77	59.73	73.1	49.17	61.15	79.22	92.26
137	0.472571	0.570773	0.570773	0.429227	0.570773	0.429227	0.429227	0.429227	0.429227	0.429227	0.429227		137	26.81	6.22	0.76	27.82	61.49	52.69	76.39	44.96	56.6	79.81	95.01
138	0.270952	0.108023	0.33851	0.33851	0.33851	0.33851	0.403896	0.33851	0.33851	0.33851	0.403896		138	34.77	13.99	-9.82	21.74	64.24	46.8	76.21	35.84	59.31	74.13	94.98
139	0.380974	0.509393	0.509393	0.417955	0.509393	0.509393	0.417955	0.417955	0.417955	0.417955	0.509393		139	34.18	5.68	-21.48	21.41	62.17	40.18	78.66	32.32	56.99	72.81	94.72
140	0.303131	0.158275	0.527207	0.527207	0.527207	0.122827	0.527207	0.191691	0.527207	0.527207	0.527207		140	29.85	10.45	-19.17	23.4	56.51	35.78	77.09	24.47	50.95	70.81	94.33
141	0.493499	0.575244	0.575244	0.424756	0.575244	0.424756	0.424756	0.424756	0.424756	0.424756	0.575244		141	32.48	3.61	-15.56	31.01	56.51	32.75	82.17	32.03	57.26	72.18	94.6
142	0.380974	0.509393	0.509393	0.417955	0.509393	0.417955	0.509393	0.417955	0.417955	0.417955	0.509393		142	16.52	-7.29	-25.22	44.07	65.93	42.35	84.71	44.94	66.57	76.15	95.37
143	0.458963	0.691406	0.691406	0.691406	0.691406	0.691406	0.691406	0.308594	0.691406	0.691406	0.691406		143	15.21	-16.07	-34.63	56.25	65.45	32.48	84.5	39.48	61.41	71.13	95.3
144	0.304941	0.131059	0.433445	0.268084	0.268084	0.167412	0.433445	0.433445	0.433445	0.433445	0.433445		144	9.34	-15.18	-20.02	57.02	71.22	38.83	84.16	39.93	61.48	71.02	94.77
145	0.164267	0.12392	0.27653	0.27653	0.27653	0.149326	0.27653	0.146215	0.146215	0.146215	0.27653		145	6.69	-3.92	-26.33	50	59.56	40.42	72.16	45.76	66.75	71.77	94.91
146	0.251586	0.21403	0.21403	0.2683	0.161548	0.2683	0.2683	0.2683	0.161548	0.356121	0.356121		146	9.12	5.02	-18.52	51.75	61.29	47.94	73.85	53.27	63.74	76.39	94.92
147	0.535294	0.232977	0.767023	0.767023	0.767023	0.767023	0.767023	0.767023	0.767023	0.767023	0.767023		147	3.64	8.46	-18.99	51.46	61.53	48.26	74.02	52.97	63.37	76.53	94.96
148	0.304941	0.131059	0.433445	0.433445	0.433445	0.131059	0.433445	0.433445	0.433445	0.433445	0.433445		148	-1.92	18.45	-5.27	38.93	48.88	35.76	61.24	53.47	63.76	63.73	95.01
149	0.238112	0.0371382	0.381212	0.381212	0.381212	0.381212	0.400328	0.381212	0.381212	0.381212	0.400328		149	-8.66	24.85	-13.19	33.58	44.2	30.2	56.76	49.09	60.07	60.04	94.68
150	0.714545	0.651237	0.651237	0.348763	0.651237	0.348763	0.651237	0.348763	0.651237	0.651237	0.651237		150	-27.3	27.04	-16.37	29.68	40	18.72	58.02	50.58	61.23	61.21	94.83
151	0.170952	0.33851	0.33851	0.403896	0.33851	0.108023	0.33851	0.403896	0.33851	0.33851	0.403896		151	-25.27	29.66	-16.68	16.91	27.24	8.7	60.7	53.24	63.92	63.89	94.82
152	0.199557	0.259447	0.259447	0.259447	0.213903	0.155527	0.371122	0.371122	0.259447	0.259447	0.259447		152	-19.42	22.1	-19.6	18.39	33.03	3.34	48.1	58.56	69.05	69.02	99.4
153	0.496893	0.627528	0.627528	0.627528	0.372472	0.372472	0.372472	0.372472	0.372472	0.372472	0.627528		153	-19.24	19.12
154	0.496893	0.627528	0.627528	0.627528	0.372472	0.372472	0.627528	0.372472	0.372472	0.372472	0.627528		154	-9.38	19.05
155	0.38129	0.2683	0.21403	0.356121	0.21403	0.161548	0.356121	0.21403	0.161548	0.356121	0.356121		155	-27.13	24.7
156	0.506501	0.424756	0.575244	0.424756	0.424756	0.424756	0.575244	0.575244	0.424756	0.424756	0.575244		156	-27.28	22.15
157	0.472571	0.570773	0.570773	0.429227	0.570773	0.429227	0.570773	0.429227	0.429227	0.429227	0.570773		157	-31.67	23.47
158	0.304941	0.131059	0.433445	0.268084	0.268084	0.268084	0.433445	0.433445	0.433445	0.433445	0.433445		158	-42.33	32.97
159	0.0896925	0.1309	0.49498	0.49498	0.49498	0.104251	0.49498	0.49498	0.49498	0.49498	0.49498		159	-30.68	32.81
160	0.199557	0.259447	0.259447	0.371122	0.155527	0.259447	0.371122	0.371122	0.259447	0.259447	0.371122		160	-24.01	24.72
161	0.11423	0.065538	0.381212	0.400328	0.400328	0.400328	0.381212	0.400328	0.381212	0.381212	0.381212		161	-23.63	35.37
162	0.458963	0.691406	0.691406	0.308594	0.691406	0.308594	0.308594	0.308594	0.691406	0.691406	0.691406		162	-13.79	21.52
163	0.380974	0.509393	0.417955	0.417955	0.417955	0.509393	0.417955	0.417955	0.417955	0.417955	0.509393		163	-14.97	7.99
164	0.11423	0.065538	0.400328	0.400328	0.400328	0.381212	0.400328	0.381212	0.381212	0.381212	0.400328		164	-8.02	10.24
165	0.464706	0.767023	0.232977	0.232977	0.232977	0.767023	0.232977	0.232977	0.767023	0.767023	0.767023		165	0.24	-4.63
166	0.447587	0.57092	0.42908	0.42908	0.42908	0.57092	0.42908	0.42908	0.42908	0.42908	0.57092		166	10.35	-9.59
167	0.464706	0.767023	0.767023	0.232977	0.232977	0.232977	0.767023	0.232977	0.767023	0.767023	0.767023		167	20.08	-24.58
168	0.458963	0.691406	0.691406	0.308594	0.308594	0.308594	0.691406	0.308594	0.691406	0.691406	0.691406		168	28.43	-34.23
169	0.535294	0.232977	0.767023	0.767023	0.232977	0.232977	0.232977	0.767023	0.767023	0.767023	0.767023		169	4.79	-31.89
170	1	1											170	8.24	-21.95
171	0.228697	0.27653											171	-1.63	-26.42
172	0.464706	0.767023
173	0.503107	0.372472
174	0.170952	0.33851
175	0.464706	0.767023
176	0.535294	0.232977
177	0.535294	0.232977
178	0.464706	0.767023
179	0.535294	0.232977
180	0.535294	0.232977
181	0.164267	0.12392
182	0.535294	0.232977
183	0.304941	0.131059
184	0.535294	0.232977
185	0.490178	0.446154
186	0.130598	0.155527
187	0.380974	0.509393
188	1	1
189	0.279221	0.636364

## Sheet: Tab 4
Ranaghan, M. J., Li, J. J., Laprise, D. M., and Garvie, C. W.
Assessing Optimal: Inequalities in Codon Optimization Algorithms
DNA outputs from optimization algorithms collected while testing reproducibility for three proteins
					Optimized DNA
Protein	Accession ID	Uniprot ID	Native DNA		Algorithm 1		Algorithm 2		Algorithm 3
KRas4B	AF493917	P01116	ATGACTGAATATAAACTTGTGGTAGTTGGAGCTGGTGGCGTAGGCAAGAGTGCCTTGACGATACAGCTAATTCAGAATCATTTTGTGGACGAATATGATCCAACAATAGAGGATTCCTACAGGAAGCAAGTAGTAATTGATGGAGAAACCTGTCTCTTGGATATTCTCGACACAGCAGGTCAAGAGGAGTACAGTGCAATGAGGGACCAGTACATGAGGACTGGGGAGGGCTTTCTTTGTGTATTTGCCATAAATAATACTAAATCATTTGAAGATATTCACCATTATAGAGAACAAATTAAAAGAGTTAAGGACTCTGAAGATGTACCTATGGTCCTAGTAGGAAATAAATGTGATTTGCCTTCTAGAACAGTAGACACAAAACAGGCTCAGGACTTA…		ATGACCGAATACAAGCTGGTGGTCGTGGGTGCGGGAGGTGTGGGCAAGTCTGCCTTAACGATCCAACTTATTCAGAACCACTTCGTTGACGAATACGACCCAACCATCGAAGATTCTTATCGGAAACAGGTCGTTATTGATGGTGAGACATGTCTGCTGGACATTTTAGATACAGCAGGTCAGGAAGAGTACAGCGCTATGCGGGATCAATACATGCGTACGGGCGAGGGCTTCTTGTGTGTTTTCGCAATAAATAACACAAAGTCTTTCGAGGACATTCATCACTATCGGGAGCAAATCAAAAGAGTAAAGGACAGCGAAGATGTGCCAATGGTCTTAGTAGGTAACAAATGCGATCTGCCTTCGCGCACAGTAGATACGAAACAAGCACAGGACTTA…		ATGACAGAGTACAAGCTCGTCGTTGTGGGTGCAGGCGGTGTGGGGAAATCTGCGCTCACCATTCAACTTATCCAAAACCACTTCGTAGATGAGTACGACCCCACCATTGAAGACAGTTATCGCAAACAGGTGGTGATCGACGGCGAGACGTGCTTGCTCGACATCCTGGATACGGCGGGACAGGAAGAATATAGCGCGATGCGTGATCAATATATGCGTACCGGCGAAGGATTCTTGTGCGTCTTCGCAATTAACAACACCAAGAGCTTCGAGGACATCCATCACTACCGCGAGCAGATCAAGCGCGTGAAAGATAGCGAGGACGTGCCGATGGTATTGGTCGGCAACAAGTGCGACCTGCCATCACGCACCGTTGATACGAAGCAAGCCCAAGATCTT…		ATGACAGAATATAAACTAGTAGTTGTCGGAGCTGGCGGTGTAGGTAAATCTGCCTTGACCATCCAACTGATTCAAAACCACTTCGTGGACGAATATGATCCGACCATTGAGGACAGCTACCGCAAACAAGTTGTTATTGATGGCGAAACCTGTCTGCTGGATATTTTAGACACCGCAGGCCAGGAGGAATACAGCGCTATGAGAGATCAATATATGCGTACCGGTGAAGGTTTCCTGTGCGTTTTTGCGATCAACAACACCAAGTCGTTCGAGGACATCCACCATTATCGCGAGCAGATTAAACGCGTCAAAGACTCTGAGGACGTTCCGATGGTGCTGGTGGGTAATAAATGCGATCTGCCAAGCCGTACGGTTGACACTAAGCAGGCACAGGATTTG…
					ATGACGGAGTATAAATTGGTTGTAGTAGGGGCCGGTGGAGTAGGTAAAAGCGCACTTACTATCCAGTTAATACAAAATCACTTTGTTGATGAATACGACCCCACTATCGAAGACAGCTACAGAAAGCAGGTCGTCATAGACGGAGAGACATGTCTGTTGGACATTCTGGACACGGCGGGGCAAGAGGAGTACAGTGCGATGCGGGATCAATACATGCGTACGGGGGAGGGATTCCTGTGCGTCTTTGCGATAAATAATACGAAATCCTTCGAGGATATACATCACTATAGAGAGCAGATTAAGCGTGTGAAAGACTCGGAAGATGTACCGATGGTTTTGGTTGGTAACAAATGTGATTTACCATCGAGAACTGTAGATACTAAGCAGGCGCAGGACTTA…		ATGACCGAGTACAAGTTGGTTGTTGTAGGCGCGGGCGGAGTGGGAAAATCCGCGCTTACTATTCAACTGATCCAAAACCACTTCGTCGATGAGTACGACCCGACTATCGAAGACAGTTATCGCAAACAGGTGGTGATCGACGGTGAGACTTGCTTACTGGACATCCTGGATACCGCGGGCCAGGAAGAATATAGCGCTATGCGTGATCAATATATGCGTACGGGTGAAGGATTCCTGTGCGTGTTCGCGATCAACAACACCAAGAGTTTCGAGGACATCCATCACTACCGTGAGCAGATCAAGCGTGTGAAAGATTCCGAGGACGTTCCGATGGTTCTTGTCGGCAACAAGTGCGACCTGCCGTCCCGTACGGTGGATACCAAGCAAGCCCAAGATCTT…		ATGACAGAATATAAACTAGTAGTTGTCGGAGCTGGCGGTGTCGGTAAATCTGCGCTGACCATTCAACTGATTCAGAATCATTTTGTAGACGAGTACGACCCGACGATCGAGGACTCTTATAGAAAGCAGGTTGTTATTGATGGCGAGACGTGCTTGCTCGATATCTTGGACACCGCAGGTCAAGAGGAATACAGCGCTATGCGCGATCAGTATATGCGTACCGGTGAAGGCTTTCTGTGTGTTTTCGCCATCAACAACACCAAGTCGTTCGAGGACATCCACCACTATCGCGAGCAGATTAAACGCGTGAAGGACAGCGAAGACGTGCCGATGGTCCTGGTGGGCAACAAATGCGATCTGCCAAGCCGTACCGTTGACACCAAGCAAGCGCAGGATCTG…
					ATGACTGAATACAAGCTGGTTGTGGTCGGGGCGGGTGGAGTTGGTAAAAGTGCATTGACTATCCAGCTTATTCAAAACCATTTCGTAGATGAGTATGACCCCACTATTGAAGATTCCTACCGTAAACAAGTGGTAATCGACGGTGAAACTTGTTTGCTGGATATTCTGGACACGGCAGGTCAAGAGGAGTATTCGGCAATGCGGGACCAGTACATGCGCACGGGCGAAGGCTTTTTATGTGTCTTTGCAATTAACAACACAAAATCCTTCGAAGACATTCACCATTACAGAGAACAGATCAAGCGCGTCAAAGATTCTGAGGATGTACCTATGGTCTTAGTCGGCAATAAATGTGATCTGCCCTCTAGAACGGTTGACACCAAGCAAGCGCAGGATCTG…		ATGACGGAGTATAAGTTGGTAGTGGTGGGTGCAGGCGGTGTGGGTAAAAGCGCACTCACAATTCAACTCATCCAAAACCACTTCGTTGATGAGTACGACCCGACCATTGAAGACTCGTATCGTAAACAGGTCGTCATCGACGGGGAGACTTGCCTGCTGGACATCTTAGATACGGCGGGCCAGGAAGAATATAGCGCGATGCGCGATCAATATATGCGCACCGGTGAAGGTTTCCTGTGCGTGTTCGCGATTAACAACACAAAGAGCTTCGAGGACATCCATCACTACCGCGAGCAGATCAAGCGCGTAAAAGATTCAGAGGACGTTCCGATGGTGCTGGTGGGCAACAAGTGCGACCTGCCCAGTCGTACCGTGGATACGAAGCAAGCCCAAGATCTT…		ATGACAGAATATAAACTAGTAGTTGTCGGAGCGGGTGGTGTGGGTAAGTCTGCGTTGACCATCCAACTGATTCAAAATCATTTCGTGGACGAATACGACCCGACCATTGAGGACTCGTACCGCAAGCAAGTTGTTATCGATGGTGAAACGTGCCTGTTGGACATCTTGGACACGGCTGGCCAAGAAGAGTACAGCGCTATGCGCGATCAGTATATGCGTACTGGTGAGGGCTTCCTGTGCGTGTTCGCCATTAACAACACCAAGTCTTTTGAAGACATCCACCATTATCGTGAGCAGATTAAAAGAGTTAAAGATAGCGAAGACGTTCCGATGGTTCTGGTGGGCAACAAATGCGATCTCCCAAGCCGTACCGTCGACACCAAGCAGGCACAGGATCTG…
					ATGACCGAGTATAAACTTGTTGTAGTTGGCGCGGGTGGTGTTGGGAAGTCAGCCTTGACTATCCAATTGATCCAGAACCATTTTGTAGATGAATACGATCCTACAATTGAAGATTCGTACCGCAAGCAAGTTGTTATTGACGGTGAGACTTGCCTGTTGGACATTCTGGATACAGCCGGCCAAGAGGAGTATTCAGCTATGCGGGACCAATATATGCGCACCGGCGAGGGCTTCTTATGCGTATTTGCCATCAATAACACGAAATCTTTTGAGGATATACATCATTACAGAGAACAAATTAAAAGAGTGAAAGATTCCGAGGACGTGCCAATGGTCTTGGTGGGAAACAAGTGCGACCTTCCGAGTCGCACTGTCGATACCAAACAAGCTCAAGACCTG…		ATGACCGAGTATAAGCTGGTAGTGGTTGGGGCAGGCGGTGTTGGGAAAAGCGCACTGACAATTCAATTAATCCAAAACCACTTCGTCGATGAGTACGACCCGACTATCGAAGACAGCTATCGCAAACAGGTGGTGATCGACGGCGAGACATGCTTGCTGGACATCCTGGATACCGCCGGCCAGGAAGAATATTCCGCGATGCGTGATCAATATATGCGCACCGGTGAAGGTTTCCTGTGCGTGTTCGCAATCAACAACACCAAGTCCTTCGAGGACATCCATCACTACCGTGAGCAGATCAAGCGCGTGAAAGATTCGGAAGACGTGCCGATGGTTCTGGTTGGCAACAAGTGCGACCTGCCGAGTCGCACGGTCGATACTAAGCAAGCACAAGATCTG…		ATGACAGAATATAAACTAGTAGTTGTCGGAGCGGGCGGTGTGGGCAAATCCGCGCTGACCATCCAACTGATTCAGAATCACTTTGTCGATGAATATGATCCGACCATTGAGGACTCCTACCGCAAACAAGTGGTGATCGATGGTGAAACGTGCTTGCTGGATATCCTGGACACCGCGGGTCAAGAGGAATACAGCGCAATGCGTGATCAGTATATGAGAACGGGCGAGGGTTTCCTGTGTGTTTTTGCTATCAACAACACCAAGTCGTTCGAGGACATCCATCATTATCGCGAACAGATTAAACGCGTGAAAGACAGCGAGGACGTTCCGATGGTATTGGTCGGAAACAAGTGCGACCTGCCAAGCCGTACCGTTGACACGAAGCAAGCGCAGGATTTA…
					ATGACTGAGTACAAACTTGTCGTGGTAGGTGCGGGAGGAGTGGGCAAGAGTGCATTAACTATACAGTTGATCCAAAATCATTTCGTCGACGAATATGACCCTACTATAGAGGATTCTTATAGAAAGCAGGTCGTGATAGATGGGGAAACGTGTCTTTTGGATATATTGGACACGGCTGGTCAGGAGGAGTATTCCGCAATGCGTGACCAATACATGAGAACCGGAGAGGGGTTTCTGTGCGTATTCGCGATAAACAACACTAAATCATTCGAGGATATCCATCACTATCGTGAACAAATTAAACGTGTTAAGGACAGCGAGGACGTACCGATGGTCTTGGTAGGTAACAAATGCGACCTGCCATCAAGAACGGTCGACACTAAGCAGGCCCAAGACCTT…		ATGACCGAGTACAAGTTAGTTGTTGTGGGTGCGGGCGGGGTGGGTAAAAGCGCTCTGACCATTCAACTGATCCAAAACCACTTCGTCGATGAGTACGACCCGACCATCGAAGACTCTTATCGTAAACAGGTGGTGATCGACGGTGAGACTTGCCTGCTGGACATCTTAGATACCGCTGGCCAGGAAGAATATTCTGCGATGCGCGATCAATATATGCGTACCGGCGAAGGTTTCCTGTGCGTGTTCGCGATTAACAACACCAAGAGTTTCGAGGACATCCATCACTACCGTGAGCAGATCAAGCGCGTCAAAGATAGCGAGGACGTTCCAATGGTTCTCGTTGGCAACAAGTGCGACCTTCCATCGCGCACTGTGGATACCAAGCAAGCACAAGATCTT…		ATGACAGAATATAAACTAGTAGTTGTCGGAGCGGGCGGTGTGGGCAAAAGCGCGCTGACCATCCAACTCATCCAGAACCATTTCGTGGACGAATACGACCCAACGATCGAGGACTCCTACCGCAAGCAAGTGGTGATTGACGGCGAGACGTGCCTGCTGGACATCCTGGATACCGCAGGCCAAGAGGAATACTCTGCTATGAGAGATCAGTATATGCGCACCGGTGAAGGTTTTCTGTGTGTTTTCGCGATTAACAACACCAAGTCGTTCGAGGACATCCACCATTATCGCGAGCAGATTAAACGTGTAAAAGATAGCGAAGACGTTCCGATGGTTTTGGTCGGTAATAAATGCGATTTACCGAGCCGTACCGTTGACACCAAGCAGGCACAAGATTTG…
					ATGACAGAGTACAAGTTAGTAGTGGTTGGTGCTGGGGGGGTTGGCAAATCAGCGCTTACCATCCAGCTTATCCAGAACCACTTTGTCGACGAATATGACCCGACCATCGAGGATAGTTACAGAAAACAGGTAGTAATAGATGGTGAAACGTGTCTGCTTGACATTCTTGACACCGCCGGGCAGGAGGAGTACTCCGCGATGCGGGACCAATACATGCGTACTGGCGAGGGTTTCTTATGCGTGTTCGCTATAAATAATACTAAATCGTTCGAGGACATACACCATTATCGCGAGCAGATTAAGCGGGTTAAGGATTCCGAAGACGTGCCAATGGTTTTGGTCGGAAACAAGTGTGATCTTCCGTCGAGAACCGTAGATACTAAACAGGCACAGGACCTT…		ATGACGGAATACAAGCTCGTTGTTGTGGGTGCCGGCGGTGTGGGTAAAAGCGCGCTTACTATCCAACTCATCCAAAACCACTTCGTTGATGAGTACGACCCGACTATTGAAGACAGCTATCGTAAACAGGTCGTGATCGACGGTGAGACGTGCCTGCTTGACATCTTGGATACCGCGGGCCAGGAAGAATATTCTGCTATGCGCGATCAATATATGCGCACCGGAGAAGGTTTCCTGTGCGTTTTCGCGATTAACAACACGAAGAGCTTCGAGGACATCCATCACTACCGTGAGCAGATCAAGCGCGTAAAAGATTCCGAGGACGTCCCCATGGTTCTGGTTGGTAACAAGTGCGACCTTCCGAGCCGTACCGTCGATACTAAGCAAGCCCAAGATCTG…		ATGACAGAATATAAACTAGTAGTTGTCGGAGCGGGTGGCGTGGGTAAGAGCGCGCTGACCATTCAACTGATTCAAAACCACTTTGTTGACGAATACGACCCAACCATCGAAGACTCCTACCGCAAGCAGGTCGTCATCGACGGCGAGACGTGCCTGCTGGATATCTTGGACACCGCAGGCCAAGAAGAGTACAGCGCTATGCGTGATCAGTACATGCGCACCGGTGAGGGCTTTCTGTGCGTTTTCGCCATCAACAACACCAAGTCGTTCGAGGACATCCACCATTATCGTGAACAGATTAAACGTGTTAAAGATAGCGAAGATGTTCCGATGGTGTTGGTAGGTAATAAATGTGATCTGCCGTCTCGTACCGTTGACACGAAGCAGGCACAGGATCTT…
					ATGACCGAATATAAGTTAGTGGTAGTGGGGGCGGGGGGAGTTGGGAAATCAGCTCTTACGATTCAGTTAATACAGAACCACTTCGTGGACGAATACGATCCTACTATAGAGGACTCTTATCGTAAGCAAGTCGTTATAGATGGGGAGACATGCCTTTTGGATATTTTGGACACCGCTGGGCAAGAGGAGTACTCCGCAATGCGTGACCAGTACATGCGGACAGGAGAAGGTTTCCTTTGTGTCTTCGCAATAAACAACACTAAATCTTTCGAAGACATACATCATTATAGAGAACAAATTAAGCGCGTGAAAGACAGCGAGGACGTGCCAATGGTCTTAGTCGGTAATAAGTGCGATTTACCAAGCAGAACGGTTGACACCAAACAAGCGCAGGATCTG…		ATGACTGAGTACAAACTCGTAGTTGTTGGCGCGGGTGGAGTAGGGAAATCCGCTTTAACCATTCAACTTATCCAAAACCACTTCGTTGATGAGTACGACCCGACCATTGAAGACTCGTATCGTAAACAGGTGGTGATCGACGGTGAGACGTGCCTGCTGGACATCCTGGATACCGCGGGACAGGAAGAATATAGCGCCATGCGCGATCAATATATGCGCACCGGAGAAGGTTTCCTGTGCGTTTTCGCGATTAACAACACAAAGAGCTTCGAGGACATCCATCACTACCGTGAGCAGATCAAGCGTGTGAAAGATAGCGAGGACGTCCCGATGGTACTGGTTGGCAACAAGTGCGACCTGCCGTCGCGCACGGTGGATACTAAGCAAGCACAAGATCTG…		ATGACAGAATATAAACTAGTAGTTGTCGGAGCGGGTGGTGTCGGTAAGTCTGCCCTGACCATCCAACTGATTCAAAACCATTTTGTTGACGAATATGATCCGACCATTGAGGACAGCTACAGAAAGCAAGTGGTGATTGATGGCGAAACGTGCTTGCTGGACATCCTGGATACCGCGGGCCAAGAGGAATACAGCGCTATGCGTGATCAGTATATGCGCACGGGTGAGGGCTTTCTGTGTGTCTTTGCAATTAACAACACCAAGTCGTTCGAGGACATCCACCACTACCGCGAGCAGATCAAACGTGTTAAAGACAGCGAAGACGTGCCGATGGTTCTTGTAGGTAATAAATGCGATCTGCCATCCCGTACCGTTGACACCAAGCAGGCACAGGATTTA…
					ATGACCGAATATAAATTGGTCGTTGTGGGTGCTGGCGGAGTTGGGAAATCAGCCTTAACTATACAGTTGATTCAGAATCACTTTGTAGACGAGTATGATCCAACCATCGAAGACTCATATCGGAAGCAAGTAGTAATAGACGGTGAAACATGTCTTTTAGATATTCTTGATACCGCAGGGCAGGAAGAATACTCAGCGATGCGTGATCAGTACATGAGAACCGGTGAGGGATTTTTATGTGTGTTCGCCATCAATAACACGAAATCATTTGAAGATATCCACCATTATCGGGAGCAGATTAAACGGGTTAAGGATTCTGAGGATGTTCCTATGGTGTTGGTCGGCAACAAGTGCGATTTACCAAGTCGGACTGTGGACACAAAACAGGCGCAGGACCTT…		ATGACGGAGTACAAGCTGGTTGTTGTAGGCGCGGGCGGAGTTGGGAAAAGCGCGCTGACCATTCAACTGATCCAAAACCACTTCGTCGATGAGTACGACCCGACCATTGAAGACTCTTATCGCAAACAGGTGGTCATCGACGGCGAGACGTGCCTGCTTGACATCCTGGATACCGCCGGCCAGGAAGAATATTCTGCTATGCGTGATCAATATATGCGCACGGGTGAAGGATTCCTGTGCGTCTTCGCGATTAACAACACCAAGTCGTTCGAGGACATCCATCACTACCGCGAGCAGATCAAGCGTGTGAAAGATAGCGAGGACGTTCCGATGGTTCTGGTGGGGAACAAGTGCGACCTTCCAAGTCGCACTGTTGATACGAAGCAAGCCCAAGATTTG…		ATGACAGAATATAAACTAGTAGTTGTCGGAGCTGGCGGTGTGGGTAAATCCGCGCTGACCATCCAACTGATTCAAAACCACTTCGTGGACGAGTACGATCCAACCATCGAGGACAGCTACCGCAAGCAAGTTGTTATTGATGGCGAAACCTGTCTGTTGGACATCCTGGACACTGCGGGTCAAGAGGAATACAGCGCTATGCGTGATCAGTATATGCGTACTGGTGAAGGTTTCCTGTGCGTTTTCGCGATTAATAACACCAAGTCTTTTGAAGACATCCATCATTATAGAGAGCAGATTAAACGCGTGAAAGACTCGGAAGATGTTCCGATGGTTTTGGTCGGAAACAAATGCGATCTCCCGTCTCGTACCGTTGACACCAAGCAGGCACAGGACCTT…
					ATGACAGAGTACAAATTAGTTGTTGTGGGAGCGGGGGGTGTAGGGAAATCTGCATTGACCATCCAACTTATCCAAAACCATTTTGTTGATGAGTACGATCCTACCATTGAGGATTCTTATAGAAAACAGGTTGTCATTGATGGCGAAACCTGTCTTCTGGACATACTGGACACCGCTGGACAGGAGGAATATTCCGCTATGCGGGACCAGTACATGAGAACGGGCGAAGGATTTCTGTGCGTGTTCGCAATAAATAATACGAAATCATTTGAAGATATTCACCACTACCGCGAACAGATAAAGCGCGTCAAGGACTCTGAGGATGTCCCCATGGTGCTGGTTGGTAATAAGTGTGATTTACCCTCTCGCACTGTTGATACGAAACAAGCCCAAGATCTG…		ATGACGGAGTACAAGCTTGTCGTTGTGGGCGCCGGTGGAGTAGGTAAATCTGCTCTTACCATCCAACTTATCCAAAACCACTTCGTCGATGAGTACGACCCGACGATTGAAGACAGTTATCGTAAACAGGTTGTTATCGACGGTGAGACGTGCCTGCTTGACATCCTGGATACCGCTGGCCAGGAAGAATATTCCGCGATGCGTGATCAATATATGCGCACCGGTGAAGGGTTCTTATGCGTGTTCGCAATCAACAACACCAAGAGCTTCGAGGACATCCATCACTACCGCGAGCAGATCAAGCGCGTCAAAGATAGTGAGGACGTCCCGATGGTACTCGTTGGTAACAAGTGCGACCTGCCAAGTCGTACCGTTGATACCAAGCAAGCCCAAGATCTG…		ATGACAGAATATAAACTAGTAGTTGTCGGAGCTGGCGGTGTGGGCAAGTCCGCGCTGACCATCCAACTCATTCAGAATCATTTCGTGGACGAATATGATCCGACGATCGAGGACTCCTATCGTAAACAGGTTGTTATTGATGGCGAAACCTGTCTGCTGGACATCCTGGATACTGCGGGTCAGGAGGAATACAGCGCCATGCGTGATCAGTACATGCGCACCGGTGAAGGTTTTCTGTGCGTATTTGCAATTAACAACACCAAGTCGTTCGAGGACATTCATCACTACCGCGAGCAGATTAAACGTGTTAAAGATTCTGAAGATGTTCCGATGGTTTTGGTCGGTAACAAATGCGATTTACCAAGCCGTACCGTGGACACGAAACAAGCGCAAGATCTG…
					ATGACTGAGTACAAATTGGTGGTTGTAGGCGCTGGAGGAGTAGGAAAATCCGCACTTACCATACAACTGATCCAGAATCATTTCGTAGACGAGTACGACCCCACCATAGAAGATTCATACCGTAAGCAAGTGGTTATTGACGGAGAGACCTGCTTATTGGACATCCTGGATACAGCCGGCCAAGAGGAATATAGTGCAATGCGGGACCAATACATGCGGACGGGTGAAGGGTTCTTATGTGTTTTTGCAATAAACAATACGAAGTCTTTCGAGGATATACATCATTACCGCGAGCAAATAAAGCGTGTCAAGGACTCTGAGGACGTACCTATGGTCCTGGTGGGTAATAAATGTGATTTACCGAGTCGCACGGTGGACACGAAACAAGCCCAAGATCTG…		ATGACGGAGTACAAGTTGGTCGTGGTGGGTGCGGGCGGGGTGGGTAAAAGCGCGCTGACCATTCAACTGATCCAAAACCACTTCGTTGATGAGTACGACCCGACCATTGAAGACAGCTATCGTAAACAGGTTGTGATCGACGGTGAGACGTGCCTTCTGGACATCCTGGATACCGCGGGCCAGGAAGAATATTCCGCGATGCGTGATCAATATATGCGCACGGGCGAAGGTTTCTTGTGCGTGTTCGCAATTAACAACACAAAGTCGTTCGAGGACATCCATCACTACCGTGAGCAGATCAAGCGCGTAAAAGATAGCGAGGACGTGCCGATGGTTCTGGTGGGCAACAAGTGCGACCTGCCGAGCCGTACGGTGGATACTAAGCAAGCGCAAGATTTG…		ATGACAGAATATAAACTAGTAGTTGTCGGAGCGGGTGGCGTCGGCAAGTCTGCCCTTACCATTCAACTCATTCAGAATCATTTCGTGGACGAATACGATCCGACCATCGAGGATTCCTACCGCAAGCAGGTAGTTATTGACGGTGAGACGTGCCTGCTGGATATCCTGGACACAGCGGGTCAAGAGGAATACAGCGCTATGAGAGATCAGTATATGCGCACTGGTGAAGGTTTTCTGTGTGTTTTTGCAATTAACAACACCAAGTCGTTCGAGGACATCCACCATTATCGCGAGCAGATTAAACGTGTCAAAGACAGCGAAGACGTGCCGATGGTTTTGGTGGGTAACAAATGCGATCTGCCAAGCCGTACCGTTGACACCAAACAAGCGCAAGATTTG…
Beclin 1	NM_003766	Q14457	atggaagggtctaagacgtccaacaacagcaccatgcaggtgagcttcgtgtgccagcgctgcagccagcccctgaaactggacacgagtttcaagatcctggaccgtgtcaccatccaggaactcacagctccattacttaccacagcccaggcgaaaccaggagagacccaggaggaagagactaactcaggagaggagccatttattgaaactcctcgccaggatggtgtctctcgcagattcatccccccagccaggatgatgtccacagaaagtgccaacagcttcactctgattggggaggcatctgatggcggcaccatggagaacctcagccgaagactgaaggtcactggggacctttttgacatcatgtcgggccagacagatgtggat…		ATGGAGGGTAGTAAGACTTCCAACAATTCCACTATGCAAGTATCATTTGTGTGTCAACGCTGTTCCCAGCCGCTGAAGCTTGACACTTCCTTCAAAATTTTAGACCGCGTCACTATTCAAGAACTTACAGCACCATTGCTTACTACCGCTCAGGCCAAACCGGGTGAGACTCAGGAGGAAGAAACCAACAGTGGGGAAGAGCCTTTTATTGAGACGCCGCGTCAAGACGGCGTTAGTCGTCGTTTTATCCCCCCAGCCCGCATGATGTCCACTGAGTCGGCAAACTCTTTCACGCTGATCGGGGAAGCAAGCGATGGTGGTACGATGGAAAATTTAAGTCGCCGTTTGAAGGTAACGGGAGACCTGTTTGACATCATGTCGGGTCAGACTGATGTGGAC…		ATGGAAGGCTCCAAAACTAGCAACAATAGTACTATGCAAGTCTCATTTGTATGTCAACGTTGTAGTCAACCGCTTAAGCTTGATACCTCTTTTAAAATTTTGGATCGCGTTACGATTCAAGAGCTGACTGCACCGCTCCTGACTACCGCACAAGCCAAGCCGGGTGAAACGCAAGAAGAGGAAACCAATTCCGGCGAAGAACCGTTCATCGAGACCCCGCGTCAAGACGGCGTATCGCGTCGTTTTATTCCCCCGGCGCGTATGATGTCAACCGAGTCAGCGAATTCCTTTACGCTCATCGGCGAAGCGTCAGACGGTGGGACGATGGAAAATCTGTCGCGTCGCTTAAAAGTTACGGGTGATCTGTTCGATATTATGTCTGGACAAACGGACGTAGAC…		ATGGAAGGAAGTAAAACATCAAATAACTCTACCATGCAGGTCAGCTTCGTTTGTCAGCGCTGCTCTCAGCCGTTAAAACTGGACACCTCTTTCAAGATCCTGGATCGTGTTACGATTCAGGAGCTGACTGCGCCATTGTTGACCACCGCGCAGGCGAAACCGGGTGAAACGCAAGAAGAGGAAACGAACAGCGGTGAGGAACCGTTTATCGAGACTCCGCGTCAAGATGGTGTAAGCCGTCGTTTCATCCCGCCTGCACGTATGATGTCGACCGAAAGCGCAAATTCGTTCACCCTGATTGGTGAAGCGAGCGATGGTGGCACCATGGAAAACCTGAGCAGACGCTTGAAGGTGACGGGTGATCTGTTTGACATCATGAGCGGCCAAACTGACGTGGAT…
					ATGGAAGGCTCGAAGACAAGTAATAACTCCACAATGCAGGTGTCGTTTGTCTGCCAGAGATGCTCACAGCCTCTGAAATTAGATACAAGTTTCAAAATCTTAGACCGTGTAACCATACAAGAGCTGACTGCTCCCTTATTAACAACCGCACAGGCTAAGCCGGGCGAAACTCAGGAGGAAGAGACAAACAGCGGAGAAGAGCCATTCATAGAAACTCCGCGGCAGGACGGGGTGTCAAGACGTTTTATTCCTCCGGCACGGATGATGAGTACAGAGAGCGCGAACTCATTTACTCTGATAGGCGAGGCGTCAGACGGGGGGACCATGGAAAATTTATCGCGTCGCCTTAAAGTGACGGGAGACCTTTTCGATATCATGTCAGGCCAAACTGACGTGGAT…		ATGGAAGGCAGCAAAACTTCGAATAATTCGACGATGCAAGTTAGTTTTGTCTGTCAACGTTGTTCCCAACCTCTCAAGCTCGATACCAGCTTTAAAATTTTAGATCGCGTAACAATTCAAGAGCTGACCGCGCCCTTGCTGACTACCGCGCAAGCCAAGCCGGGCGAAACGCAAGAAGAGGAAACCAATAGCGGTGAAGAACCTTTCATCGAGACGCCACGTCAAGACGGAGTTAGCCGTCGTTTTATTCCGCCGGCACGTATGATGAGCACCGAGTCCGCAAATTCATTTACGTTAATCGGCGAAGCTAGCGACGGCGGTACGATGGAAAATTTGTCACGCCGTCTCAAAGTGACAGGAGATCTGTTCGATATTATGTCAGGACAAACCGACGTAGAC…		ATGGAAGGAAGTAAAACATCAAATAACTCTACTATGCAGGTTTCGTTCGTGTGCCAACGCTGCTCTCAGCCGCTGAAGCTGGATACCAGCTTCAAGATCCTGGACCGTGTGACAATTCAAGAGTTGACGGCTCCACTGTTGACCACCGCGCAGGCAAAACCGGGTGAGACTCAAGAGGAAGAGACGAATAGCGGTGAAGAACCGTTTATTGAGACCCCGCGTCAAGATGGCGTCAGCCGTCGCTTCATCCCGCCGGCGCGTATGATGTCGACCGAAAGCGCAAATTCCTTCACCCTTATCGGCGAGGCGAGCGATGGTGGTACCATGGAAAACCTCTCCCGCCGTCTGAAGGTTACAGGTGATCTGTTTGATATCATGTCCGGTCAAACGGACGTAGAT…
					ATGGAGGGTAGCAAAACGTCAAATAACTCTACTATGCAAGTATCATTTGTCTGTCAACGGTGCAGCCAACCGTTGAAACTGGATACATCTTTCAAAATATTGGACCGGGTGACAATACAGGAACTGACCGCTCCGTTGTTAACGACCGCTCAAGCAAAACCGGGGGAGACGCAAGAAGAGGAGACAAATTCTGGTGAGGAACCCTTCATAGAGACCCCTAGACAGGACGGTGTAAGCCGTCGTTTTATTCCTCCAGCTAGAATGATGTCAACTGAATCTGCTAATAGCTTTACGCTTATCGGAGAGGCTAGCGATGGAGGAACAATGGAAAATCTGTCCCGTAGATTAAAAGTAACTGGCGACTTATTCGACATTATGAGCGGACAGACCGACGTTGAT…		ATGGAAGGCAGCAAAACTTCGAATAATTCAACTATGCAAGTCTCTTTTGTTTGTCAACGTTGTTCGCAACCGTTGAAGCTCGATACCTCTTTTAAAATTCTTGATCGCGTTACTATTCAAGAGCTTACTGCGCCTCTGTTAACAACCGCGCAAGCAAAGCCCGGTGAAACACAAGAAGAGGAAACCAATTCGGGCGAAGAACCGTTCATCGAGACACCGCGTCAAGACGGCGTTTCCCGTCGCTTTATTCCACCTGCGCGCATGATGAGCACTGAGTCTGCGAATTCCTTTACCCTTATCGGTGAAGCGAGCGACGGTGGGACGATGGAAAATCTTTCGCGTCGCTTGAAAGTAACCGGTGATTTATTCGATATTATGAGTGGACAAACGGACGTTGAC…		ATGGAAGGAAGTAAAACATCAAATAACAGCACGATGCAGGTTTCGTTCGTGTGCCAGCGCTGCAGCCAGCCGCTGAAGCTGGACACCAGCTTCAAGATTCTGGATCGTGTTACCATTCAGGAGTTGACGGCTCCGCTCTTGACAACCGCGCAAGCGAAACCGGGTGAAACGCAAGAGGAGGAAACCAATTCAGGTGAGGAGCCGTTTATCGAAACTCCGCGTCAGGATGGTGTTAGCCGCCGTTTTATCCCGCCTGCGCGTATGATGTCCACCGAAAGCGCAAACTCTTTCACCTTAATTGGTGAGGCGAGCGATGGCGGCACCATGGAAAACCTTTCTCGTCGCCTCAAGGTGACGGGTGATTTGTTTGACATCATGAGCGGCCAAACCGACGTGGAT…
					ATGGAAGGATCGAAGACTTCGAATAATTCCACCATGCAAGTAAGTTTTGTATGCCAACGCTGTTCGCAGCCGTTAAAACTTGATACATCTTTTAAAATTCTGGACCGCGTCACCATTCAAGAACTGACAGCTCCGCTTCTGACAACGGCCCAAGCGAAGCCGGGTGAAACTCAGGAAGAAGAGACTAATTCTGGTGAGGAGCCATTTATTGAGACTCCAAGACAAGATGGAGTCAGCAGACGCTTTATCCCCCCTGCGCGGATGATGTCAACTGAATCCGCGAATTCCTTTACCCTTATCGGGGAAGCTTCCGACGGCGGTACCATGGAGAACCTGTCACGGCGTTTAAAAGTTACGGGCGATCTTTTCGATATTATGTCGGGGCAAACCGATGTGGAC…		ATGGAAGGTAGCAAAACTAGTAATAATAGTACTATGCAAGTCTCATTTGTTTGTCAACGTTGTTCACAACCGCTTAAGCTCGATACTTCGTTTAAAATTCTCGATCGCGTGACGATTCAAGAGTTGACCGCACCCCTGCTCACAACCGCGCAAGCCAAGCCGGGAGAAACACAAGAAGAGGAAACCAATAGTGGCGAAGAACCTTTCATCGAGACCCCGCGTCAAGACGGAGTTAGCCGTCGTTTTATTCCGCCGGCACGCATGATGTCAACCGAGTCGGCAAATTCTTTTACCCTCATCGGTGAAGCCTCAGACGGTGGTACTATGGAAAATCTTTCTCGCCGCCTTAAAGTAACGGGCGATCTCTTCGATATTATGAGTGGTCAAACCGACGTAGAC…		ATGGAAGGAAGTAAAACATCAAATAACTCTACCATGCAGGTTTCCTTCGTGTGCCAACGTTGCAGCCAGCCACTGAAGCTGGACACCAGCTTCAAGATCCTGGACCGTGTTACGATTCAAGAATTGACTGCCCCTCTGCTGACCACCGCGCAAGCAAAACCGGGTGAAACGCAAGAAGAGGAAACGAACTCCGGTGAAGAGCCGTTTATCGAAACTCCGCGTCAGGATGGGGTGAGCCGTCGCTTCATCCCGCCGGCACGTATGATGTCTACCGAATCTGCAAATTCGTTCACCCTGATCGGCGAGGCGTCCGATGGCGGAACCATGGAAAACTTAAGCCGTCGCCTGAAGGTGACGGGTGATCTGTTTGATATTATGTCCGGCCAAACCGACGTCGAT…
					ATGGAAGGGTCGAAGACATCTAACAATTCGACTATGCAAGTGAGTTTTGTGTGCCAACGCTGTTCGCAGCCCCTGAAATTAGACACGAGTTTTAAAATACTGGACCGCGTCACCATTCAAGAATTGACGGCGCCGTTGCTTACGACGGCTCAAGCTAAACCGGGCGAGACGCAAGAGGAAGAGACTAACTCGGGGGAAGAGCCCTTCATTGAGACCCCTAGACAGGATGGTGTCTCGCGCCGCTTCATACCGCCGGCAAGAATGATGTCCACTGAGTCAGCGAACTCATTCACGTTGATAGGGGAGGCATCCGACGGCGGAACTATGGAAAACCTGTCGCGCAGATTAAAGGTAACGGGAGATTTATTTGACATCATGAGTGGACAAACGGATGTTGAC…		ATGGAAGGCAGCAAAACAAGCAATAATTCTACGATGCAAGTTTCTTTTGTATGTCAACGTTGTTCCCAACCTCTCAAGTTAGATACGTCCTTTAAAATTCTCGATCGCGTTACGATTCAAGAGTTGACCGCGCCGCTGCTGACTACTGCGCAAGCAAAGCCGGGCGAAACACAAGAAGAGGAAACCAATAGCGGCGAAGAACCTTTCATCGAGACGCCGCGTCAAGACGGAGTTTCGCGTCGCTTTATTCCGCCGGCACGTATGATGTCAACCGAGTCTGCTAATAGTTTTACGTTAATCGGCGAAGCCAGCGACGGCGGGACTATGGAAAATCTGTCTCGCCGCTTAAAAGTAACCGGTGATTTATTCGATATTATGAGTGGACAAACCGACGTTGAC…		ATGGAAGGAAGTAAAACATCAAATAACTCTACGATGCAAGTCAGCTTTGTATGTCAGCGCTGCTCCCAGCCGTTGAAGCTGGACACTTCATTCAAGATCCTCGACCGTGTTACCATTCAAGAATTAACCGCTCCGTTGCTGACTACAGCGCAGGCGAAACCGGGCGAGACCCAAGAGGAGGAAACCAACAGCGGCGAAGAGCCGTTTATCGAAACCCCGCGTCAAGATGGTGTTTCTAGACGTTTCATCCCGCCTGCTCGTATGATGTCCACCGAAAGCGCGAATTCTTTCACCCTGATCGGCGAAGCGAGCGATGGTGGCACCATGGAGAACCTGAGCCGTCGCCTGAAGGTGACCGGTGATCTGTTTGACATCATGTCGGGTCAAACGGATGTCGAT…
					ATGGAAGGTAGCAAGACCAGTAACAACTCAACAATGCAAGTCTCATTTGTTTGTCAACGGTGTTCTCAGCCGCTGAAGTTGGACACTTCATTCAAGATTTTAGACCGTGTCACTATACAGGAGTTAACCGCACCCCTTTTAACAACAGCCCAAGCAAAACCGGGAGAGACCCAAGAGGAGGAAACGAATAGTGGAGAGGAACCGTTCATCGAGACACCTCGCCAAGACGGTGTATCACGGCGCTTTATCCCTCCTGCTCGCATGATGTCTACGGAGTCGGCTAATAGCTTTACTCTTATTGGTGAAGCTTCGGACGGAGGAACGATGGAGAACCTGTCACGTCGGCTGAAAGTCACCGGAGATTTATTTGATATCATGTCTGGACAGACGGATGTGGAT…		ATGGAAGGCAGCAAAACCAGCAATAATAGTACAATGCAAGTATCGTTTGTTTGTCAACGTTGTTCGCAACCGCTTAAGTTGGATACCAGCTTTAAAATTCTCGATCGCGTAACAATTCAAGAGTTGACTGCGCCGCTTTTGACTACGGCGCAAGCAAAGCCGGGTGAAACGCAAGAAGAGGAAACCAATTCTGGCGAAGAACCGTTCATCGAGACCCCGCGTCAAGACGGGGTATCACGTCGTTTTATTCCGCCGGCACGTATGATGTCAACGGAGTCGGCAAATTCGTTTACCCTCATCGGTGAAGCTAGCGACGGCGGTACTATGGAAAATCTGTCTCGTCGCTTGAAAGTGACCGGCGATCTGTTCGATATTATGTCCGGACAAACCGACGTCGAC…		ATGGAAGGAAGTAAAACATCAAATAACTCTACTATGCAGGTTTCTTTTGTTTGTCAACGTTGCAGCCAGCCGCTGAAGCTGGACACGAGCTTCAAGATCCTGGATCGCGTTACCATCCAGGAGCTCACTGCCCCACTGTTGACCACCGCTCAAGCGAAACCGGGTGAAACGCAAGAGGAGGAGACGAACTCTGGTGAAGAGCCGTTTATCGAAACACCGCGTCAAGATGGGGTGAGCCGTCGTTTCATTCCGCCGGCGCGTATGATGAGCACCGAAAGCGCAAACAGCTTCACCCTGATTGGTGAAGCGAGCGATGGTGGCACCATGGAAAACCTGAGCCGTCGTTTGAAGGTGACCGGTGATCTGTTTGACATCATGTCCGGCCAAACGGACGTCGAT…
					ATGGAAGGGTCTAAAACGTCCAATAATTCCACCATGCAAGTTAGTTTCGTATGTCAACGTTGTTCTCAGCCGCTGAAGCTTGATACGTCTTTTAAAATATTGGATCGGGTGACAATACAAGAGTTGACAGCACCTTTGTTAACTACTGCCCAGGCAAAGCCAGGTGAAACGCAAGAAGAAGAAACTAATTCTGGCGAGGAGCCATTCATAGAAACACCAAGACAAGACGGGGTTTCCCGTCGGTTCATCCCTCCCGCCAGAATGATGAGCACGGAGAGCGCCAACTCGTTCACCTTGATAGGTGAGGCGTCCGATGGGGGAACGATGGAGAATCTTAGCAGAAGATTAAAAGTAACAGGGGACCTTTTCGACATTATGTCTGGTCAGACTGACGTAGAT…		ATGGAAGGTTCCAAAACCTCGAATAATTCAACGATGCAAGTGTCTTTTGTTTGTCAACGTTGTTCACAACCGTTAAAGTTGGATACTTCCTTTAAAATTTTGGATCGCGTGACGATTCAAGAGCTGACGGCGCCCCTTCTCACGACCGCGCAAGCCAAGCCGGGTGAAACGCAAGAAGAGGAAACAAATAGCGGCGAAGAACCCTTCATCGAGACGCCACGTCAAGACGGCGTGAGTCGTCGCTTTATTCCACCGGCGCGTATGATGAGCACTGAGAGCGCAAATTCTTTTACCTTGATCGGCGAAGCCTCGGACGGTGGAACAATGGAAAATTTGAGTCGTCGCCTTAAAGTTACCGGTGATTTGTTCGATATTATGAGCGGACAAACGGACGTAGAC…		ATGGAAGGAAGTAAAACATCAAATAACTCTACCATGCAGGTTTCTTTCGTTTGTCAGCGCTGCTCGCAACCGCTGAAGCTGGACACCTCATTTAAAATCCTGGATCGTGTGACCATTCAAGAGCTGACCGCTCCGCTGCTTACCACCGCGCAAGCCAAACCGGGTGAAACCCAAGAAGAGGAGACGAACTCCGGCGAGGAACCGTTTATCGAGACACCGCGTCAAGACGGGGTGTCTCGCCGTTTCATTCCGCCGGCACGTATGATGAGCACCGAGAGCGCGAATTCGTTCACCCTGATTGGTGAGGCGAGCGATGGTGGCACCATGGAGAACCTGAGCCGTCGTTTGAAGGTGACTGGTGATCTGTTTGACATCATGTCCGGCCAAACCGACGTGGAT…
					ATGGAAGGCAGTAAGACGTCTAATAACAGCACCATGCAAGTTAGTTTTGTTTGCCAACGGTGTTCGCAACCTCTTAAGTTAGATACTTCATTTAAAATCTTGGACCGTGTGACCATACAAGAATTGACAGCCCCCCTTTTGACCACAGCACAAGCAAAGCCAGGTGAAACGCAGGAGGAAGAGACAAACAGTGGGGAGGAACCATTTATCGAGACGCCCCGCCAAGATGGAGTTAGTCGTCGGTTTATCCCTCCTGCACGGATGATGTCCACAGAATCTGCGAACTCCTTTACTCTTATAGGCGAAGCGTCCGATGGTGGCACAATGGAGAATCTTTCAAGACGGTTAAAGGTGACCGGGGATTTATTCGACATTATGTCCGGCCAGACCGATGTAGAC…		ATGGAAGGTAGCAAAACCTCTAATAATAGTACGATGCAAGTCAGTTTTGTATGTCAACGTTGTTCGCAACCGTTGAAGTTGGATACCAGCTTTAAAATTCTCGATCGCGTTACGATTCAAGAGCTGACCGCGCCGCTGCTCACAACGGCTCAAGCCAAGCCGGGTGAAACTCAAGAAGAGGAAACCAATAGCGGCGAAGAACCGTTCATCGAGACGCCACGTCAAGACGGCGTGTCACGTCGTTTTATTCCGCCGGCGCGTATGATGAGCACCGAGAGCGCTAATTCGTTTACACTTATCGGCGAAGCGAGCGACGGTGGAACTATGGAAAATTTGAGTCGCCGTTTAAAAGTAACCGGTGATCTGTTCGATATTATGTCCGGTCAAACGGACGTTGAC…		ATGGAAGGAAGTAAAACATCAAATAACTCTACGATGCAAGTTTCCTTTGTATGTCAGCGTTGCTCCCAGCCGCTGAAGCTCGATACCAGCTTCAAGATCCTGGATCGTGTTACCATTCAAGAGTTGACGGCTCCGCTGCTGACTACGGCGCAAGCAAAACCGGGTGAAACCCAGGAGGAGGAGACGAACTCTGGGGAGGAGCCGTTTATCGAAACTCCGCGTCAAGATGGTGTTAGCCGTCGTTTCATTCCGCCTGCGCGTATGATGAGCACCGAAAGCGCAAATTCGTTCACCCTGATTGGTGAGGCGAGCGATGGCGGCACCATGGAAAACCTGAGCAGACGCCTGAAGGTGACGGGTGATCTGTTTGACATCATGTCGGGCCAGACCGATGTCGAT…
					ATGGAAGGTTCCAAAACCAGCAATAATAGTACTATGCAAGTGTCCTTCGTCTGTCAAAGATGTTCGCAACCTCTGAAACTGGATACTTCGTTTAAAATATTGGATCGGGTGACGATTCAAGAACTTACAGCCCCCCTTCTTACCACTGCTCAGGCTAAGCCCGGAGAGACCCAAGAGGAGGAGACGAACAGCGGAGAAGAACCCTTTATTGAAACGCCTCGTCAAGATGGCGTGTCACGGAGATTTATCCCACCCGCACGGATGATGTCAACAGAATCTGCCAACTCATTTACATTGATCGGTGAGGCTAGTGATGGCGGAACTATGGAAAATTTGTCACGTAGATTGAAAGTAACCGGCGACTTATTTGACATCATGTCAGGGCAGACCGATGTAGAT…		ATGGAAGGCAGCAAAACCTCAAATAATTCAACGATGCAAGTCTCTTTTGTTTGTCAACGTTGTAGTCAACCGTTGAAGCTCGATACCTCGTTTAAAATTCTTGATCGCGTAACGATTCAAGAGCTTACTGCCCCTTTGCTGACGACTGCGCAAGCCAAGCCCGGCGAAACACAAGAAGAGGAAACCAATAGTGGTGAAGAACCGTTCATCGAGACGCCACGTCAAGACGGCGTGTCACGTCGTTTTATTCCGCCGGCGCGCATGATGTCAACCGAGAGCGCGAATAGTTTTACCCTTATCGGCGAAGCGTCCGACGGTGGAACTATGGAAAATTTAAGTCGCCGCTTAAAAGTGACCGGCGATCTGTTCGATATTATGTCTGGTCAAACTGACGTAGAC…		ATGGAAGGAAGTAAAACATCAAATAACTCTACGATGCAGGTGTCGTTCGTGTGCCAGCGTTGTAGCCAGCCGTTGAAGTTGGACACCAGTTTCAAGATCCTGGATCGTGTTACCATCCAGGAGCTGACGGCTCCGCTCCTGACCACCGCGCAAGCGAAGCCGGGTGAGACGCAAGAAGAAGAGACCAACTCTGGCGAAGAGCCGTTTATTGAAACACCGCGTCAGGACGGCGTTTCTCGCCGTTTCATCCCGCCTGCACGTATGATGAGCACCGAATCTGCGAACAGTTTTACCCTAATTGGTGAAGCGAGCGATGGCGGCACCATGGAAAACCTGAGCCGTCGTTTGAAGGTGACTGGTGATCTGTTTGATATTATGTCCGGCCAGACTGACGTGGAT…
					ATGGAGGGTTCGAAGACTTCCAACAATAGCACAATGCAAGTGAGTTTCGTCTGTCAAAGATGCAGCCAACCACTTAAGCTGGACACATCGTTCAAAATCCTTGATCGTGTTACGATACAAGAGCTGACGGCACCCTTATTGACCACAGCCCAGGCGAAACCAGGGGAAACCCAGGAAGAAGAAACCAACAGCGGAGAAGAACCTTTCATCGAGACGCCTCGTCAGGACGGTGTCTCCCGTCGTTTCATTCCCCCAGCTCGGATGATGTCTACGGAGAGTGCGAACTCATTTACGCTTATAGGTGAGGCATCCGACGGAGGCACAATGGAAAATTTAAGTCGTCGTTTAAAGGTAACAGGAGACCTTTTCGACATCATGAGCGGACAGACGGATGTGGAT…		ATGGAAGGTTCCAAAACTAGCAATAATTCGACGATGCAAGTTTCGTTTGTTTGTCAACGTTGTTCCCAACCGCTCAAGCTTGATACCTCTTTTAAAATTTTGGATCGCGTTACAATTCAAGAGCTGACTGCGCCCCTGCTGACGACGGCGCAAGCCAAGCCCGGTGAAACGCAAGAAGAGGAAACCAATAGCGGCGAAGAACCCTTCATCGAGACACCCCGTCAAGACGGGGTAAGCCGTCGCTTTATTCCGCCGGCGCGTATGATGTCGACGGAGAGCGCAAATAGTTTTACCTTAATCGGCGAAGCGAGTGACGGCGGTACTATGGAAAATCTGAGTCGCCGTTTAAAAGTTACCGGTGATCTGTTCGATATTATGAGCGGACAAACTGACGTTGAC…		ATGGAAGGAAGTAAAACATCAAATAACTCTACAATGCAGGTTTCTTTCGTGTGTCAGCGTTGTAGCCAACCGCTCAAGCTGGACACCAGCTTCAAGATCCTGGATCGTGTTACGATTCAAGAGCTGACCGCTCCGTTATTGACCACCGCGCAGGCGAAACCGGGTGAAACGCAGGAAGAGGAAACTAACTCCGGCGAGGAGCCGTTTATCGAAACTCCGCGTCAGGATGGCGTTAGCCGTAGATTCATCCCGCCTGCACGTATGATGAGCACCGAAAGCGCTAATTCCTTCACCCTGATTGGTGAAGCGAGCGATGGTGGCACCATGGAAAACCTGAGCCGTCGCCTGAAAGTGACCGGTGATCTGTTTGACATCATGAGCGGCCAAACCGACGTTGAC…
PDE3A	NM_000921	Q14432	atggcagtgcccggcgacgctgcacgagtcagggacaagcccgtccacagtggggtgagtcaagcccccacggcgggccgggactgccaccatcgtgcggaccccgcatcgccgcgggactcgggctgccgtggctgctggggagacctggtgctgcagccgctccggagctctcggaaactttcctccgcgctgtgcgcgggctccctgtcctttctgctggcgctgctggtgaggctggtccgcggggaggtcggctgtgacctggagcagtgtaaggaggcggcggcggcggaggaggaggaagcagccccgggagcagaagggggcgtcttcccggggcctcggggaggtgctcccgggggcggtgcgcggctcagcccctggctgcagccctcg…		ATGGCTGTACCGGGTGATGCCGCACGCGTCCGTGACAAGCCAGTACATTCTGGTGTTTCTCAGGCACCTACTGCTGGGCGTGATTGCCATCATCGGGCGGATCCCGCGTCTCCGAGAGACTCTGGGTGCCGCGGATGTTGGGGAGATCTGGTATTACAGCCTTTACGCAGTTCACGCAAATTATCGAGTGCACTTTGCGCCGGCTCCCTGTCCTTCTTACTTGCATTACTGGTTCGTCTTGTACGCGGCGAAGTCGGGTGTGATTTGGAGCAGTGCAAGGAGGCAGCCGCCGCTGAGGAGGAAGAAGCTGCACCTGGGGCAGAGGGCGGGGTTTTTCCTGGGCCTCGTGGAGGTGCCCCCGGCGGGGGCGCCAGATTGAGCCCATGGTTGCAGCCGTCA…		ATGGCAGTTCCCGGAGATGCGGCTCGCGTGCGTGATAAACCTGTTCATTCGGGCGTATCGCAGGCTCCGACAGCTGGGCGCGATTGTCATCACCGCGCCGATCCGGCCTCACCCCGTGATAGCGGGTGTCGCGGATGTTGGGGTGATCTCGTTTTGCAACCTTTACGCTCCAGCCGTAAGCTGAGTAGCGCACTTTGTGCCGGTTCGTTATCGTTCCTTCTTGCCCTTCTCGTACGCCTTGTTCGTGGCGAAGTTGGGTGCGATTTAGAACAATGTAAAGAAGCAGCAGCCGCCGAAGAAGAAGAGGCGGCGCCTGGTGCCGAGGGTGGTGTGTTTCCAGGCCCGCGCGGTGGCGCACCGGGCGGCGGCGCACGCTTAAGTCCGTGGCTTCAACCTAGT…		ATGGCAGTTCCCGGAGATGCTGCGAGGGTACGCGACAAACCGGTTCATAGCGGCGTTTCTCAAGCTCCGACCGCGGGCCGCGACTGTCATCATCGTGCGGACCCGGCAAGCCCGAGAGACAGCGGTTGCCGTGGGTGCTGGGGTGATCTGGTGCTGCAACCGTTGCGCTCAAGCCGCAAACTGTCCAGCGCGTTGTGCGCGGGTTCTCTCAGCTTTCTGCTGGCGTTGTTGGTTCGTCTGGTTCGCGGCGAGGTTGGCTGCGATTTAGAGCAATGTAAAGAAGCGGCTGCAGCCGAGGAGGAGGAGGCCGCGCCAGGTGCTGAAGGTGGCGTGTTCCCGGGTCCGCGCGGTGGCGCACCGGGCGGAGGTGCACGTCTTTCTCCATGGCTGCAGCCTAGC…
					ATGGCTGTGCCCGGTGATGCTGCAAGAGTGCGCGATAAACCTGTGCATTCCGGTGTCTCCCAGGCTCCAACAGCGGGGAGAGATTGTCACCATCGCGCAGATCCAGCCTCGCCACGGGACAGCGGCTGTCGTGGCTGTTGGGGAGACTTGGTCTTGCAACCGTTACGGTCTTCGCGCAAACTGTCGTCCGCCCTGTGTGCAGGTTCCTTGTCATTTCTTCTTGCGTTGTTAGTGCGTCTGGTGCGCGGCGAGGTTGGTTGCGACCTTGAGCAGTGCAAAGAAGCTGCAGCTGCAGAAGAAGAAGAGGCTGCTCCTGGCGCAGAGGGAGGCGTGTTCCCCGGTCCCCGGGGAGGGGCCCCCGGTGGTGGCGCTCGGCTTTCCCCTTGGTTACAGCCTTCA…		ATGGCGGTTCCGGGAGATGCAGCGCGTGTACGTGATAAACCTGTTCATTCGGGAGTTTCGCAGGCTCCAACAGCAGGTCGCGATTGTCATCACCGCGCCGATCCTGCGTCTCCTCGCGATAGCGGATGTCGCGGATGTTGGGGCGATCTTGTATTACAACCATTGCGCTCGTCACGCAAGTTGAGCAGCGCCTTGTGTGCCGGTAGTTTGAGTTTCTTACTTGCTTTACTCGTACGCCTCGTTCGTGGTGAAGTGGGATGCGATTTGGAACAATGTAAAGAAGCCGCTGCCGCTGAAGAAGAAGAGGCAGCACCCGGCGCCGAGGGCGGGGTATTTCCAGGCCCGCGTGGTGGCGCCCCGGGCGGTGGCGCTCGTCTGTCGCCTTGGTTACAACCAAGC…		ATGGCAGTTCCCGGAGATGCTGCGAGGGTACGCGACAAGCCGGTTCATAGTGGCGTGAGCCAGGCCCCGACCGCGGGGCGTGATTGTCATCATCGTGCGGATCCGGCGAGCCCGCGTGATTCAGGCTGCCGGGGTTGCTGGGGTGATTTGGTTTTACAGCCTCTGCGGTCTTCCCGTAAGCTCTCTAGCGCTCTGTGCGCAGGTAGCTTGTCCTTCCTGCTGGCTCTATTGGTACGCCTGGTTCGTGGTGAAGTTGGCTGCGATCTGGAGCAATGTAAAGAGGCTGCGGCGGCAGAAGAGGAGGAGGCGGCTCCGGGTGCAGAAGGTGGCGTTTTCCCGGGACCGCGTGGCGGAGCCCCGGGCGGTGGAGCCCGTCTCTCCCCGTGGCTGCAGCCGAGC…
					ATGGCTGTGCCGGGTGATGCCGCCCGCGTAAGAGACAAACCAGTACACAGTGGTGTATCTCAAGCCCCAACAGCTGGCCGTGACTGTCACCATCGTGCCGATCCTGCAAGCCCTCGGGACAGTGGCTGCCGGGGCTGCTGGGGGGACTTAGTGTTACAACCGCTTCGGTCTAGCCGCAAGTTATCATCGGCCTTATGCGCGGGATCTTTGTCGTTTTTATTGGCGTTACTTGTTAGATTGGTTCGTGGCGAGGTGGGTTGTGATTTGGAGCAATGTAAGGAAGCGGCAGCGGCCGAAGAGGAAGAGGCGGCGCCAGGTGCAGAGGGCGGTGTTTTTCCGGGACCACGTGGTGGGGCACCTGGCGGCGGAGCGCGTTTGAGTCCTTGGCTTCAACCTAGC…		ATGGCGGTCCCAGGTGATGCAGCTCGTGTTCGTGATAAACCGGTTCATAGCGGAGTATCCCAGGCGCCGACTGCCGGTCGCGATTGTCATCACCGCGCCGATCCGGCTAGTCCTCGTGATTCCGGGTGTCGCGGATGTTGGGGCGATTTGGTATTACAACCTCTGCGCAGTTCGCGCAAGCTCTCATCGGCCTTATGTGCCGGGAGTTTAAGCTTCTTATTAGCACTTCTTGTACGCTTGGTGCGTGGTGAAGTGGGTTGCGATTTAGAACAATGCAAAGAAGCAGCAGCTGCAGAAGAAGAAGAGGCGGCTCCCGGTGCCGAGGGTGGAGTGTTTCCAGGACCACGTGGTGGGGCCCCGGGAGGAGGCGCCCGCTTATCACCGTGGTTACAACCTTCT…		ATGGCAGTTCCCGGAGATGCTGCGAGGGTACGTGATAAGCCGGTTCACTCTGGCGTGTCGCAGGCGCCGACGGCCGGACGTGATTGTCACCATCGTGCGGATCCCGCGAGCCCGCGTGACTCGGGATGTCGTGGCTGCTGGGGTGATCTGGTTCTCCAGCCGCTGCGCAGCTCTCGCAAGCTGTCATCTGCGCTTTGCGCAGGCAGCTTGTCCTTTCTCTTGGCTCTCTTGGTGCGTCTGGTCCGCGGTGAAGTTGGTTGCGATCTGGAGCAATGTAAAGAGGCTGCGGCTGCGGAAGAGGAAGAGGCGGCTCCTGGGGCCGAAGGTGGCGTTTTTCCGGGTCCGCGTGGTGGTGCACCGGGCGGCGGTGCTCGTTTGTCTCCGTGGCTGCAGCCGAGC…
					ATGGCCGTTCCCGGTGATGCGGCCAGAGTGAGAGATAAACCTGTACATTCAGGGGTAAGTCAGGCACCAACAGCGGGACGTGATTGTCATCATCGGGCAGACCCCGCCTCCCCACGTGATAGTGGGTGCAGAGGTTGCTGGGGTGACTTAGTCTTGCAGCCTTTGCGGTCCTCCCGTAAACTGTCATCTGCTTTATGTGCTGGAAGTCTTAGTTTCTTGTTGGCTCTTCTGGTACGCCTTGTACGTGGCGAAGTGGGTTGTGACTTGGAACAATGTAAGGAGGCTGCAGCGGCAGAGGAGGAAGAAGCCGCACCAGGGGCAGAAGGCGGCGTGTTCCCTGGACCACGTGGTGGTGCCCCGGGAGGTGGGGCACGTTTATCTCCTTGGCTTCAACCGTCT…		ATGGCGGTACCAGGGGACGCAGCTCGTGTACGTGACAAACCAGTTCATTCCGGCGTCAGCCAGGCGCCGACAGCCGGACGCGATTGTCATCACCGCGCCGATCCGGCCTCACCTCGTGATTCAGGTTGTCGCGGTTGTTGGGGCGATTTAGTTTTACAACCTCTGCGCTCAAGTCGCAAGCTGAGCTCGGCCTTGTGTGCAGGGTCTCTTAGCTTCTTATTAGCTCTCCTCGTTCGCTTAGTTCGTGGCGAAGTTGGTTGCGATCTCGAACAATGCAAAGAAGCAGCCGCAGCAGAAGAAGAAGAGGCCGCGCCTGGTGCAGAGGGCGGTGTGTTTCCTGGTCCCCGTGGCGGTGCCCCGGGTGGTGGCGCTCGTCTTTCTCCATGGTTGCAACCATCC…		ATGGCAGTTCCCGGAGATGCTGCGAGGGTACGCGACAAGCCGGTCCACAGTGGTGTGAGTCAAGCCCCGACGGCCGGTCGTGACTGTCATCACCGGGCAGATCCGGCTAGCCCGAGAGATTCAGGCTGCCGCGGTTGCTGGGGTGATTTGGTGTTACAACCGCTAAGAAGCAGCCGGAAGCTCAGCTCAGCGCTGTGTGCGGGCAGCCTTAGCTTCCTGCTGGCGCTGCTGGTTCGTTTAGTACGTGGTGAGGTTGGCTGCGATCTGGAACAGTGTAAAGAGGCAGCGGCTGCAGAGGAAGAGGAGGCGGCTCCGGGTGCGGAGGGTGGCGTGTTCCCGGGTCCGCGTGGCGGTGCCCCGGGAGGCGGCGCACGTTTGTCCCCGTGGCTGCAGCCGTCC…
					ATGGCCGTGCCTGGAGATGCGGCGCGGGTTCGCGATAAGCCGGTACATTCAGGTGTGTCCCAGGCTCCGACGGCCGGACGTGATTGTCATCACCGCGCAGACCCTGCTTCGCCACGCGATTCGGGATGCAGAGGATGTTGGGGAGACTTGGTGTTACAGCCGCTGCGCTCTAGTCGTAAGCTGAGCAGTGCCCTTTGTGCCGGGTCGTTGAGTTTCTTGTTAGCGTTGCTGGTGCGTCTGGTCCGGGGAGAAGTCGGCTGCGATTTAGAGCAATGTAAAGAAGCTGCTGCAGCAGAAGAGGAGGAAGCGGCACCTGGCGCCGAAGGCGGCGTTTTCCCTGGTCCTCGGGGAGGCGCTCCTGGTGGTGGAGCACGTCTGAGTCCATGGTTGCAACCGAGC…		ATGGCTGTCCCAGGTGATGCTGCTCGTGTTCGTGATAAACCGGTTCACAGCGGTGTTAGCCAGGCTCCGACTGCTGGTCGTGATTGTCATCACCGCGCAGATCCGGCCAGCCCACGTGATAGCGGATGTCGCGGATGTTGGGGCGATTTAGTTTTGCAACCTCTGCGCTCCAGCCGTAAGCTGTCAAGCGCTCTCTGTGCCGGTTCGCTCTCATTCTTGTTGGCCCTCTTAGTCCGCTTGGTGCGTGGTGAAGTTGGTTGCGATTTAGAACAATGCAAAGAAGCTGCTGCCGCAGAAGAAGAAGAGGCCGCGCCCGGTGCGGAAGGTGGTGTATTTCCAGGCCCCCGTGGTGGAGCCCCGGGCGGTGGCGCACGCCTGTCACCATGGTTACAACCGTCA…		ATGGCAGTTCCCGGAGATGCTGCGAGGGTACGTGATAAGCCAGTGCACTCGGGTGTGAGCCAAGCTCCGACTGCTGGTAGAGACTGTCATCACCGTGCGGATCCGGCATCCCCGCGGGATTCTGGTTGCCGTGGCTGCTGGGGTGACTTGGTTCTGCAACCGCTGCGCAGCTCTAGAAAACTGTCCAGCGCCTTGTGCGCAGGCAGCTTGAGCTTCCTCCTGGCCCTGTTGGTTCGCCTTGTGCGTGGTGAGGTTGGCTGCGATCTGGAGCAATGTAAAGAGGCAGCTGCGGCGGAAGAAGAGGAGGCCGCGCCAGGCGCGGAAGGTGGCGTCTTCCCGGGTCCGCGTGGTGGAGCACCGGGCGGTGGCGCACGTCTGTCTCCTTGGCTGCAGCCGAGC…
					ATGGCCGTACCAGGTGACGCGGCTCGTGTCCGGGATAAACCTGTGCATTCGGGAGTTAGTCAGGCGCCTACAGCCGGCCGGGATTGCCACCACAGAGCTGATCCTGCTTCCCCCCGCGATTCGGGATGCCGGGGCTGTTGGGGCGACCTGGTGCTTCAGCCATTGCGGTCGAGTCGTAAGTTATCATCTGCGTTGTGCGCCGGTAGCTTATCATTTTTACTTGCGTTGTTGGTACGTCTGGTACGCGGCGAAGTTGGTTGCGATCTGGAGCAATGTAAGGAGGCAGCCGCCGCCGAGGAGGAGGAAGCAGCGCCAGGCGCAGAAGGGGGTGTATTTCCTGGTCCCCGTGGTGGGGCCCCCGGGGGTGGGGCGCGCTTATCACCATGGTTACAACCTAGC…		ATGGCCGTACCTGGTGACGCAGCTCGTGTACGTGATAAACCTGTTCATTCCGGTGTAAGCCAGGCGCCGACTGCTGGACGCGATTGTCATCACCGCGCCGATCCGGCTTCCCCGCGCGATAGTGGGTGTCGCGGTTGTTGGGGCGATTTAGTACTTCAACCTCTGCGTTCCAGCCGTAAGCTGTCTTCGGCACTTTGTGCAGGGAGTCTCAGTTTCCTCTTGGCCCTTCTTGTCCGTTTAGTACGTGGCGAAGTGGGTTGCGATCTCGAACAATGCAAAGAAGCTGCAGCAGCCGAAGAAGAAGAGGCGGCGCCTGGTGCCGAGGGTGGAGTATTTCCCGGTCCACGTGGCGGCGCGCCAGGCGGTGGAGCACGTTTAAGTCCGTGGTTGCAACCGAGC…		ATGGCAGTTCCCGGAGATGCTGCGAGGGTACGTGACAAACCAGTTCATAGCGGAGTATCTCAGGCGCCTACGGCTGGCCGCGATTGCCACCATCGTGCTGACCCGGCTAGCCCGCGCGACTCCGGTTGCCGTGGCTGCTGGGGTGATCTGGTGTTACAGCCGCTGCGTTCCTCCAGAAAGCTGTCCAGCGCGCTCTGCGCAGGCAGCCTGAGCTTCCTGTTGGCTCTGCTTGTTCGTCTGGTCCGCGGTGAGGTGGGCTGCGATTTGGAGCAATGTAAAGAAGCGGCGGCGGCAGAAGAGGAGGAGGCGGCTCCGGGAGCCGAGGGTGGCGTCTTCCCAGGTCCGCGTGGCGGTGCTCCAGGTGGTGGTGCACGTTTGTCGCCGTGGCTGCAACCGTCC…
					ATGGCTGTTCCTGGTGACGCTGCTCGTGTACGGGATAAACCGGTGCATAGCGGTGTGTCCCAAGCTCCAACTGCTGGACGTGACTGTCATCACCGGGCAGATCCCGCGTCCCCTAGAGATAGCGGGTGTCGCGGTTGTTGGGGTGATCTTGTGTTACAACCGTTACGTTCTTCACGCAAATTATCTTCCGCTTTATGTGCAGGCTCTCTTTCCTTCCTGCTGGCGTTGCTTGTTCGGTTGGTGCGTGGCGAAGTCGGTTGCGACCTTGAGCAGTGTAAAGAAGCGGCTGCAGCCGAAGAAGAGGAAGCGGCCCCGGGGGCAGAGGGAGGAGTCTTCCCCGGACCGCGCGGGGGCGCACCGGGTGGTGGAGCGCGCCTGTCACCATGGCTTCAACCGAGC…		ATGGCGGTACCTGGAGATGCAGCACGTGTGCGCGACAAACCTGTTCATAGCGGCGTATCACAGGCGCCAACCGCAGGACGCGATTGTCATCACCGCGCCGATCCGGCGAGCCCCCGTGATAGTGGTTGTCGCGGTTGTTGGGGCGATCTTGTGCTCCAACCTCTGCGTTCATCCCGCAAGTTAAGCAGCGCACTCTGTGCAGGGAGCTTAAGTTTCTTATTGGCCTTGCTCGTCCGCTTGGTTCGTGGCGAAGTGGGATGCGATTTAGAACAATGCAAAGAAGCCGCAGCCGCCGAAGAAGAAGAAGCAGCACCAGGCGCCGAGGGCGGAGTGTTTCCCGGTCCGCGCGGTGGAGCACCGGGCGGCGGCGCCCGTCTGAGTCCTTGGTTACAACCTTCA…		ATGGCAGTTCCCGGAGATGCTGCGAGGGTACGCGACAAGCCGGTCCATAGCGGCGTTAGCCAGGCACCGACTGCGGGTCGTGACTGTCATCATCGTGCGGACCCGGCCTCGCCGCGTGATTCCGGCTGCCGTGGCTGCTGGGGTGATCTGGTGCTGCAGCCGTTGCGTAGCTCCCGTAAGCTGAGCTCAGCATTATGCGCGGGTAGCCTATCTTTCCTGCTGGCGCTGTTGGTGAGACTGGTGCGCGGCGAAGTGGGCTGCGATCTCGAGCAATGTAAAGAGGCCGCGGCGGCAGAAGAGGAGGAGGCAGCGCCGGGTGCGGAAGGTGGCGTATTCCCGGGCCCTCGTGGCGGTGCGCCAGGTGGTGGCGCCCGTCTGAGCCCGTGGCTGCAGCCGTCA…
					ATGGCCGTACCAGGAGACGCCGCGCGTGTCCGTGATAAACCAGTGCACTCCGGTGTTTCACAGGCCCCAACGGCAGGTCGGGACTGCCATCACCGCGCGGATCCTGCGTCGCCGCGGGATAGCGGCTGCCGCGGGTGCTGGGGTGACCTTGTACTTCAGCCATTGCGTTCGTCGCGCAAGCTGAGTAGCGCGCTGTGCGCTGGGTCTTTGAGCTTCTTACTGGCCCTGCTTGTTAGACTGGTTCGCGGTGAAGTGGGTTGTGACCTTGAACAATGCAAGGAAGCTGCCGCCGCTGAAGAAGAAGAAGCTGCACCTGGCGCAGAAGGCGGAGTGTTCCCGGGCCCACGGGGAGGGGCCCCGGGCGGTGGTGCACGTCTGTCGCCTTGGTTGCAACCCAGT…		ATGGCAGTCCCGGGTGATGCAGCGCGCGTTCGTGATAAACCTGTACACTCGGGTGTATCTCAGGCACCGACCGCCGGTCGTGATTGTCATCACCGCGCAGATCCGGCTAGCCCACGCGATAGTGGGTGTCGCGGTTGTTGGGGTGATTTAGTTTTGCAACCATTACGTTCGTCACGTAAGTTATCGAGCGCCCTTTGTGCCGGATCATTGAGTTTCTTATTGGCCTTACTCGTCCGCTTGGTGCGTGGAGAAGTTGGATGCGATTTGGAACAATGCAAAGAAGCCGCCGCCGCTGAAGAAGAAGAGGCGGCGCCAGGCGCCGAAGGCGGTGTGTTTCCAGGTCCACGCGGTGGCGCCCCTGGTGGTGGCGCACGTTTATCCCCATGGTTGCAACCGAGT…		ATGGCAGTTCCCGGAGATGCTGCGAGGGTACGTGATAAGCCGGTGCATAGCGGCGTTAGTCAAGCCCCGACCGCGGGGCGTGACTGTCATCACAGAGCAGATCCGGCAAGCCCGCGCGACTCAGGCTGCCGTGGGTGCTGGGGTGATCTCGTCCTGCAACCGCTGCGCTCGTCCCGCAAACTGTCCAGCGCACTTTGCGCAGGTTCCCTGTCTTTCTTGCTGGCTCTGTTGGTTCGCTTGGTCAGAGGAGAGGTGGGTTGCGATCTGGAGCAATGTAAGGAGGCGGCGGCGGCTGAAGAGGAGGAGGCCGCGCCGGGCGCGGAAGGTGGCGTGTTTCCGGGTCCCCGTGGCGGTGCTCCGGGTGGTGGCGCGCGTCTGAGCCCGTGGCTGCAGCCGTCT…
					ATGGCTGTGCCGGGCGACGCTGCACGGGTGCGGGACAAGCCGGTTCATTCAGGTGTATCTCAGGCTCCGACAGCCGGGCGGGACTGTCACCATCGGGCGGACCCCGCAAGTCCTCGTGATTCGGGATGTCGTGGATGTTGGGGGGATCTTGTGCTGCAACCGCTGAGATCGAGCCGGAAACTGTCATCCGCTTTGTGCGCAGGTTCACTGTCCTTCCTGCTTGCACTTCTTGTACGGCTGGTAAGAGGTGAGGTGGGCTGCGACTTAGAGCAGTGCAAGGAGGCAGCGGCTGCAGAAGAGGAAGAAGCCGCCCCCGGCGCTGAAGGGGGCGTGTTCCCTGGACCACGTGGCGGGGCGCCAGGGGGAGGAGCGAGACTGAGCCCTTGGCTTCAACCTTCC…		ATGGCCGTTCCCGGAGATGCAGCGCGCGTACGTGACAAACCTGTACATAGCGGCGTTAGCCAGGCTCCAACCGCAGGTCGCGATTGTCATCACCGCGCAGATCCTGCGAGCCCACGTGATTCCGGATGTCGCGGATGTTGGGGTGATTTGGTCCTTCAACCCCTGCGCTCCAGTCGCAAGCTGTCTAGTGCCTTGTGTGCCGGTTCGTTGTCTTTCCTCTTAGCCCTTCTTGTCCGCTTGGTGCGTGGCGAAGTGGGGTGCGATTTGGAACAATGCAAAGAAGCAGCCGCTGCAGAAGAAGAAGAGGCGGCGCCCGGCGCCGAGGGCGGTGTTTTCCCAGGTCCACGCGGCGGCGCCCCAGGTGGTGGAGCCCGCCTGTCTCCTTGGCTTCAACCTAGT…		ATGGCAGTTCCCGGAGATGCTGCGAGGGTACGTGATAAGCCGGTGCATAGCGGTGTGTCGCAAGCGCCGACCGCCGGCAGAGACTGTCATCACCGTGCAGACCCAGCGAGCCCTCGCGATTCTGGCTGTCGTGGCTGCTGGGGTGACCTTGTTCTGCAACCGCTGCGGTCCAGCCGTAAGCTGTCTTCCGCGCTGTGCGCTGGCTCCTTGTCGTTCCTGCTTGCGCTCCTGGTTCGCTTGGTACGGGGTGAAGTTGGCTGCGATTTGGAGCAATGTAAAGAGGCGGCGGCTGCAGAAGAGGAGGAGGCGGCCCCGGGTGCGGAAGGTGGGGTGTTCCCGGGTCCGCGTGGTGGTGCACCGGGCGGTGGTGCTCGTCTGAGCCCGTGGCTGCAGCCGAGC…
					ATGGCAGTTCCTGGTGACGCTGCTCGGGTCCGCGATAAGCCTGTTCACAGCGGAGTGTCACAAGCGCCTACAGCCGGAAGAGACTGCCATCACAGAGCTGACCCAGCCAGCCCAAGAGACTCGGGATGCCGCGGCTGTTGGGGGGACTTAGTATTGCAACCGCTGCGGAGTTCCCGTAAGTTGTCTTCGGCCCTTTGTGCGGGGTCCTTGTCCTTCTTGCTTGCGTTATTGGTTCGTTTGGTGCGTGGGGAAGTGGGTTGTGACTTGGAGCAATGTAAAGAAGCTGCGGCGGCCGAGGAAGAGGAAGCAGCACCAGGCGCAGAGGGAGGGGTATTCCCAGGCCCGAGAGGCGGAGCTCCTGGTGGGGGTGCTCGCTTAAGCCCATGGTTGCAACCTTCT…		ATGGCGGTCCCTGGAGATGCTGCTCGCGTTCGTGATAAACCGGTGCATAGCGGAGTTTCCCAGGCACCAACCGCCGGTCGCGATTGTCATCACCGCGCTGATCCTGCCAGCCCCCGTGATTCAGGTTGTCGCGGGTGTTGGGGTGATCTTGTTTTACAACCATTGCGCTCGTCCCGCAAGCTGTCTAGCGCATTATGTGCCGGGAGCCTCAGCTTCTTACTCGCCTTGCTCGTACGTTTAGTTCGTGGCGAAGTGGGTTGCGATCTCGAACAATGCAAAGAAGCTGCAGCTGCTGAAGAAGAAGAGGCTGCACCTGGGGCCGAGGGTGGGGTGTTTCCCGGCCCGCGTGGCGGTGCACCGGGTGGTGGCGCACGCCTGTCGCCGTGGCTTCAACCTAGT…		ATGGCAGTTCCCGGAGATGCTGCGAGGGTACGAGATAAACCGGTTCATTCCGGCGTGAGCCAGGCTCCGACAGCTGGCCGTGATTGTCATCACCGTGCAGATCCGGCAAGCCCGCGTGATTCCGGCTGCCGTGGTTGCTGGGGTGATCTGGTTTTACAACCGCTGCGCAGCTCCCGTAAACTCTCGTCAGCGCTATGCGCAGGTAGCCTGTCCTTCCTGCTGGCACTACTCGTACGCCTGGTGCGTGGTGAAGTTGGTTGCGATCTGGAACAGTGTAAAGAGGCTGCCGCGGCTGAAGAGGAGGAGGCGGCGCCGGGCGCCGAAGGTGGCGTGTTCCCGGGTCCGCGCGGAGGGGCCCCGGGTGGTGGCGCAAGATTGTCTCCGTGGCTGCAGCCGTCT…
